# Supplementary material for: Mutational characterization and mapping of the 70S ribosome active site
Source: Nucleic Acids Res. 2020 Feb 3;48(5):2777–89. doi: 10.1093/nar/gkaa001 (PMC7049736; doi:10.1093/nar/gkaa001)
Supplement: gkaa001_Supplemental_Files [file gkaa001_supplemental_files.zip]

Archive with 4 entries (4 files):
- 2019-AED-PTC_Revised_Supplementary_File_NAR_Final.docx
- 2019-AED-PTC_Supplementary_LTPs123_LSU_species.txt
- 2019-AED-PTC_Supplementary_LTPs123_LSU_tree.newick
- 2019-AED-PTC_Supp_Video_NAR.m4v
