# Supplementary material for: Mutational characterization and mapping of the 70S ribosome active site
Source: Nucleic Acids Res. 2020 Feb 3;48(5):2777–89. doi: 10.1093/nar/gkaa001 (PMC7049736; doi:10.1093/nar/gkaa001)
Supplement: gkaa001_Supplemental_Files [file gkaa001_supplemental_files.zip › 2019-AED-PTC_Supplementary_LTPs123_LSU_species.txt]

Aeromonas_hydrophila_subsp._anaerogenes__AF508058__Aeromonadaceae
Aeromonas_hydrophila_subsp._hydrophila__CP000462__Aeromonadaceae
Aeromonas_media__AF508059__Aeromonadaceae
Aeromonas_salmonicida_subsp._salmonicida__AY987630__Aeromonadaceae
Aeromonas_salmonicida_subsp._pectinolytica__ARYZ01000149__Aeromonadaceae
Aeromonas_jandaei__AY138850__Aeromonadaceae
Aeromonas_molluscorum__AY987651__Aeromonadaceae
Aeromonas_sobria__AF508060__Aeromonadaceae
Aeromonas_eucrenophila__AF508085__Aeromonadaceae
Aeromonas_bestiarum__AF508056__Aeromonadaceae
Aeromonas_popoffii__AY127578__Aeromonadaceae
Aeromonas_encheleia__AF516265__Aeromonadaceae
Aeromonas_ichthiosmia__AF516266__Aeromonadaceae
Aeromonas_veronii__AF508087__Aeromonadaceae
Aeromonas_schubertii__AY127577__Aeromonadaceae
Anaerobiospirillum_succiniciproducens__FJ410379__Succinivibrionaceae
Succinimonas_amylolytica__ARKF01000014__Succinivibrionaceae
Tolumonas_auensis__CP001616__Aeromonadaceae
Alishewanella_aestuarii__ALAB01000032__Alteromonadaceae
Alishewanella_jeotgali__AHTH01000007__Alteromonadaceae
Alishewanella_agri__AKKU01000005__Alteromonadaceae
Paraglaciecola_agarilytica__BAEK01000002__Alteromonadaceae
Paraglaciecola_chathamensis__BAEM01000052__Alteromonadaceae
Paraglaciecola_polaris__BAER01000081__Alteromonadaceae
Paraglaciecola_psychrophila__CP003837__Alteromonadaceae
Glaciecola_nitratireducens__CP003060__Alteromonadaceae
Glaciecola_pallidula__BAEQ01000001__Alteromonadaceae
Glaciecola_punicea__BAET01000017__Alteromonadaceae
Alteromonas_macleodii__CP003841__Alteromonadaceae
Idiomarina_baltica__AAMX01000051__Idiomarinaceae
Idiomarina_loihiensis__AE017340__Idiomarinaceae
Pseudoalteromonas_tunicata__AAOH01000016__Pseudoalteromonadaceae
Vibrio_agarivorans__AJ310649__Vibrionaceae
Vibrio_mediterranei__AJ294422__Vibrionaceae
Vibrio_tubiashii_subsp._tubiashii__AFWI01000081__Vibrionaceae
Vibrio_brasiliensis__AEVS01000027__Vibrionaceae
Vibrio_coralliilyticus__ACZN01000012__Vibrionaceae
Vibrio_orientalis__ACZV01000001__Vibrionaceae
Vibrio_rotiferianus__BAOI01000018__Vibrionaceae
Vibrio_alginolyticus__CP006718__Vibrionaceae
Vibrio_natriegens__ATWU01000081__Vibrionaceae
Vibrio_harveyi__BAOD01000003__Vibrionaceae
Vibrio_metschnikovii__ACZO01000006__Vibrionaceae
Vibrio_ordalii__AEZC01000150__Vibrionaceae
Vibrio_navarrensis__AJ294423__Vibrionaceae
Vibrio_vulnificus__X87293__Vibrionaceae
Vibrio_furnissii__ACZP01000018__Vibrionaceae
Vibrio_ichthyoenteri__AFWF01000205__Vibrionaceae
Vibrio_scophthalmi__AFWE01000003__Vibrionaceae
Vibrio_lentus__AJ294421__Vibrionaceae
Vibrio_pelagius__AJ294424__Vibrionaceae
Grimontia_hollisae__ADAQ01000011__Vibrionaceae
Salinivibrio_costicola_subsp._costicola__ASAI01000084__Vibrionaceae
Photobacterium_damselae_subsp._piscicida__Y18520__Vibrionaceae
Photobacterium_damselae_subsp._damselae__ADBS01000001__Vibrionaceae
Moritella_marina__ALOE01000016__Moritellaceae
Psychromonas_ingrahamii__CP000510__Psychromonadaceae
Shewanella_halifaxensis__CP000931__Shewanellaceae
Shewanella_pealeana__CP000851__Shewanellaceae
Shewanella_piezotolerans__CP000472__Shewanellaceae
Shewanella_woodyi__CP000961__Shewanellaceae
Shewanella_sediminis__CP000821__Shewanellaceae
Shewanella_violacea__AP011177__Shewanellaceae
Shewanella_denitrificans__CP000302__Shewanellaceae
Shewanella_oneidensis__AE014299__Shewanellaceae
Shewanella_loihica__CP000606__Shewanellaceae
Shewanella_amazonensis__CP000507__Shewanellaceae
Ferrimonas_balearica__CP002209__Ferrimonadaceae
Providencia_alcalifaciens__ABXW01000039__Enterobacteriaceae
Providencia_sneebia__AKKN01000006__Enterobacteriaceae
Providencia_burhodogranariea__AKKL01000059__Enterobacteriaceae
Providencia_rustigianii__ABXV02000069__Enterobacteriaceae
Proteus_mirabilis__AY116929__Enterobacteriaceae
Proteus_vulgaris__AY116927__Enterobacteriaceae
Morganella_morganii_subsp._morganii__AY116909__Enterobacteriaceae
Arsenophonus_nasoniae__AY264674__Enterobacteriaceae
Photorhabdus_luminescens_subsp._laumondii__BX571861__Enterobacteriaceae
Xenorhabdus_nematophila__FN667742__Enterobacteriaceae
Dickeya_chrysanthemi__AOOA01000074__Enterobacteriaceae
Dickeya_zeae__AOOF01000041__Enterobacteriaceae
Dickeya_dadantii_subsp._dieffenbachiae__AOOG01000073__Enterobacteriaceae
Pectobacterium_wasabiae__AKVS01000019__Enterobacteriaceae
Yersinia_mollaretii__AALD02000094__Enterobacteriaceae
Yersinia_ruckeri__ACCC01000085__Enterobacteriaceae
Yersinia_massiliensis__CAKR01000051__Enterobacteriaceae
Rahnella_aquatilis__CP003244__Enterobacteriaceae
Serratia_liquefaciens__CP006252__Enterobacteriaceae
Serratia_odorifera__ADBY01000070__Enterobacteriaceae
Edwardsiella_ictaluri__DQ314205__Enterobacteriaceae
Edwardsiella_tarda__DQ211093__Enterobacteriaceae
Cronobacter_dublinensis_subsp._lausannensis__AJKY01000085__Enterobacteriaceae
Cronobacter_dublinensis_subsp._lactaridi__AJKX01000072__Enterobacteriaceae
Cronobacter_malonaticus__AJKV01000116__Enterobacteriaceae
Escherichia_fergusonii__CU928158__Enterobacteriaceae
Escherichia_coli__AJ278710__Enterobacteriaceae
Salmonella_enterica_subsp._enterica__CP009102__Enterobacteriaceae
Kosakonia_radicincitans__AKYD01000002__Enterobacteriaceae
Enterobacter_aerogenes__CP002824__Enterobacteriaceae
Klebsiella_pneumoniae_subsp._pneumoniae__X87284__Enterobacteriaceae
Klebsiella_pneumoniae_subsp._rhinoscleromatis__ACZD01000037__Enterobacteriaceae
Enterobacter_hormaechei__AFHR01000075__Enterobacteriaceae
Enterobacter_mori__AEXB01000022__Enterobacteriaceae
Enterobacter_cloacae_subsp._cloacae__CP001918__Enterobacteriaceae
Erwinia_pyrifoliae__FN392235__Enterobacteriaceae
Erwinia_tasmaniensis__CU468135__Enterobacteriaceae
Cedecea_davisae__ATDT01000041__Enterobacteriaceae
Actinobacillus_pleuropneumoniae__ADOD01000042__Pasteurellaceae
Actinobacillus_ureae__AEVG01000160__Pasteurellaceae
Haemophilus_sputorum__AFNK01000029__Pasteurellaceae
Pasteurella_bettyae__AJSX01000001__Pasteurellaceae
Haemophilus_paracuniculus__AB303970__Pasteurellaceae
Actinobacillus_minor__ACQL01000002__Pasteurellaceae
Haemophilus_parasuis__AB303971__Pasteurellaceae
Haemophilus_parainfluenzae__AEWU01000022__Pasteurellaceae
Haemophilus_pittmaniae__AFUV01000020__Pasteurellaceae
Aggregatibacter_aphrophilus__AEWB01000031__Pasteurellaceae
Aggregatibacter_actinomycetemcomitans__AQUU01000029__Pasteurellaceae
Pasteurella_dagmatis__ACZR01000004__Pasteurellaceae
Actinobacillus_succinogenes__CP000746__Pasteurellaceae
Reinekea_blandensis__AAOE01000002__Oceanospirillaceae
Bermanella_marisrubri__AAQH01000014__Oceanospirillaceae
Thalassolituus_oleivorans__HF680312__Oceanospirillaceae
Marinomonas_mediterranea__CP002583__Oceanospirillaceae
Saccharophagus_degradans__CP000282__Cellvibrionaceae
Teredinibacter_turnerae__ARAH01000065__Cellvibrionaceae
Gilvimarinus_chinensis__ARIX01000012__Cellvibrionaceae
Marinimicrobium_agarilyticum__AUHU01000018__Cellvibrionaceae
Cellvibrio_japonicus__CP000934__Cellvibrionaceae
Haliea_salexigens__AUHJ01000047__Halieaceae
Spongiibacter_tropicus__ATUS01000006__Spongiibacteraceae
Kangiella_aquimarina__ARFE01000004__Kangiellaceae
Kangiella_koreensis__CP001707__Kangiellaceae
Piscirickettsia_salmonis__AMGC01000378__Piscirickettsiaceae
Zooshikella_ganghwensis__AUAF01000218__Hahellaceae
Acinetobacter_johnsonii__APON01000010__Moraxellaceae
Acinetobacter_lwoffii__APQS01000021__Moraxellaceae
Acinetobacter_bouvetii__APQD01000005__Moraxellaceae
Acinetobacter_schindleri__APPQ01000002__Moraxellaceae
Acinetobacter_bereziniae__APQG01000020__Moraxellaceae
Acinetobacter_guillouiae__APOS01000004__Moraxellaceae
Acinetobacter_gerneri__APPN01000046__Moraxellaceae
Psychrobacter_arcticus__CP000082__Moraxellaceae
Psychrobacter_cryohalolentis__CP000323__Moraxellaceae
Moraxella_boevrei__ARBT01000034__Moraxellaceae
Acinetobacter_radioresistens__BAGY01000082__Moraxellaceae
Acinetobacter_tandoii__AQFM01000022__Moraxellaceae
Acinetobacter_towneri__APPY01000065__Moraxellaceae
Acinetobacter_baumannii__APRG01000001__Moraxellaceae
Acinetobacter_pittii__APQP01000002__Moraxellaceae
Acinetobacter_calcoaceticus__X87280__Moraxellaceae
Acinetobacter_baylyi__APPT01000014__Moraxellaceae
Acinetobacter_ursingii__APQA01000001__Moraxellaceae
Acinetobacter_parvus__APOM01000002__Moraxellaceae
Acinetobacter_tjernbergiae__ARFU01000016__Moraxellaceae
Acinetobacter_junii__APPX01000001__Moraxellaceae
Acinetobacter_haemolyticus__APQQ01000003__Moraxellaceae
Pseudomonas_putida__AP013070__Pseudomonadaceae
Pseudomonas_agarici__AKBQ01000006__Pseudomonadaceae
Pseudomonas_avellanae__AKBS01001373__Pseudomonadaceae
Pseudomonas_fluorescens__AMZG01000023__Pseudomonadaceae
Pseudomonas_tolaasii__AJXK01013318__Pseudomonadaceae
Pseudomonas_aeruginosa__Y00432__Pseudomonadaceae
Pseudomonas_thermotolerans__AQPA01000015__Pseudomonadaceae
Pseudomonas_stutzeri__AGSL01000064__Pseudomonadaceae
Pseudomonas_pelagia__AROI01000050__Pseudomonadaceae
Marinobacter_algicola__ABCP01000031__Alteromonadaceae
Marinobacter_lipolyticus__ASAD01000031__Alteromonadaceae
Marinobacter_santoriniensis__APAT01000037__Alteromonadaceae
Marinobacter_hydrocarbonoclasticus__CP000514__Alteromonadaceae
Hahella_chejuensis__CP000155__Hahellaceae
Alcanivorax_borkumensis__AM286690__Alcanivoracaceae
Halomonas_almeriensis__FN257744__Halomonadaceae
Halomonas_halmophila__AJ306879__Halomonadaceae
Halomonas_elongata__AJ306877__Halomonadaceae
Halomonas_eurihalina__AJ306878__Halomonadaceae
Halomonas_halophila__FN257745__Halomonadaceae
Halomonas_salina__AJ306884__Halomonadaceae
Halomonas_maura__FN257746__Halomonadaceae
Halomonas_organivorans__AM941751__Halomonadaceae
Halomonas_koreensis__FN257747__Halomonadaceae
Halomonas_halocynthiae__FN257752__Halomonadaceae
Halomonas_halodenitrificans__FN257751__Halomonadaceae
Halomonas_alimentaria__FN257749__Halomonadaceae
Halomonas_cupida__AJ306875__Halomonadaceae
Halomonas_taeanensis__AY829729__Halomonadaceae
Halomonas_desiderata__AJ306876__Halomonadaceae
Halomonas_ventosae__FN257748__Halomonadaceae
Halomonas_campaniensis__FN257750__Halomonadaceae
Halomonas_campisalis__AM941752__Halomonadaceae
Halomonas_pacifica__AJ306882__Halomonadaceae
Halomonas_pantelleriensis__AJ306883__Halomonadaceae
Halomonas_aquamarina__AJ306874__Halomonadaceae
Halomonas_meridiana__AJ306881__Halomonadaceae
Halomonas_axialensis__FN257753__Halomonadaceae
Halomonas_magadiensis__AM941747__Halomonadaceae
Halomonas_stevensii__AJTS01000043__Halomonadaceae
Halomonas_boliviensis__FN257754__Halomonadaceae
Halomonas_variabilis__AJ306886__Halomonadaceae
Halomonas_titanicae__AOPO01000034__Halomonadaceae
Halomonas_sulfidaeris__AM941748__Halomonadaceae
Halomonas_neptunia__FN257755__Halomonadaceae
Halomonas_hydrothermalis__AM941749__Halomonadaceae
Halomonas_venusta__AJ306887__Halomonadaceae
Halomonas_jeotgali__AMQY01000011__Halomonadaceae
Halomonas_subglaciescola__AJ306885__Halomonadaceae
Halomonas_anticariensis__FN263244__Halomonadaceae
Chromohalobacter_beijerinckii__FN257758__Halomonadaceae
Chromohalobacter_canadensis__AJ306870__Halomonadaceae
Chromohalobacter_nigrandesensis__FN257760__Halomonadaceae
Chromohalobacter_sarecensis__FN257759__Halomonadaceae
Chromohalobacter_marismortui__AJ306872__Halomonadaceae
Chromohalobacter_israelensis__AJ306871__Halomonadaceae
Chromohalobacter_salexigens__CP000285__Halomonadaceae
Salinicola_salarius__FN296149__Halomonadaceae
Salinicola_socius__FN296151__Halomonadaceae
Salinicola_halophilus__FN296150__Halomonadaceae
Halomonas_muralis__FN257757__Halomonadaceae
Modicisalibacter_tunisiensis__FN257756__Halomonadaceae
Kushneria_avicenniae__AM941755__Halomonadaceae
Kushneria_indalinina__AM941754__Halomonadaceae
Kushneria_marisflavi__AM941753__Halomonadaceae
Cobetia_marina__AJ306880__Halomonadaceae
Carnimonas_nigrificans__AM941757__Halomonadaceae
Halotalea_alkalilenta__FN257762__Halomonadaceae
Zymobacter_palmae__AM941758__Halomonadaceae
Legionella_dumoffii__AGVU01000004__Legionellaceae
Legionella_drancourtii__ACUL02000182__Legionellaceae
Legionella_pneumophila_subsp._pneumophila__AE017354__Legionellaceae
Legionella_oakridgensis__CP004006__Legionellaceae
Francisella_noatunensis_subsp._orientalis__EU683030__Francisellaceae
Francisella_philomiragia__ABYY01000004__Francisellaceae
Francisella_tularensis_subsp._mediasiatica__CP000915__Francisellaceae
Thioalkalimicrobium_aerophilum__CP007030__Piscirickettsiaceae
Thioalkalimicrobium_cyclicum__CP002776__Piscirickettsiaceae
Thiomicrospira_halophila__ARAR01000001__Piscirickettsiaceae
Halorhodospira_halophila__CP000544__Ectothiorhodospiraceae
Nitrococcus_mobilis__AAOF01000010__Ectothiorhodospiraceae
Alkalilimnicola_ehrlichii__CP000453__Ectothiorhodospiraceae
Nitrosococcus_oceani__CP000127__Chromatiaceae
Thioalkalivibrio_nitratireducens__CP003989__Ectothiorhodospiraceae
Thioalkalivibrio_thiocyanoxidans__ARQK01000032__Ectothiorhodospiraceae
Thiorhodospira_sibirica__AGFD01000020__Ectothiorhodospiraceae
Methylomicrobium_album__AFJF02000001__Methylococcaceae
Methylosarcina_fibrata__ARCU01000003__Methylococcaceae
Methylobacter_tundripaludum__AEGW02000009__Methylococcaceae
Cycloclasticus_pugetii__ARVU01000001__Piscirickettsiaceae
Sedimenticola_selenatireducens__ATZE01000023__Unclassified_Gammaproteobacteria
Allochromatium_vinosum__CP001896__Chromatiaceae
Thiocystis_violascens__CP003154__Chromatiaceae
Marichromatium_purpuratum__CP007031__Chromatiaceae
Methylococcus_capsulatus__AUKJ01000009__Methylococcaceae
Thiothrix_disciformis__AQVE01000030__Thiotrichaceae
Thiothrix_nivea__AJUL01000009__Thiotrichaceae
Leucothrix_mucor__ATTE01000001__Thiotrichaceae
Cardiobacterium_hominis__ACKY01000036__Cardiobacteriaceae
Xanthomonas_campestris__AE008922__Lysobacteraceae
Xanthomonas_gardneri__AEQX01000446__Lysobacteraceae
Xanthomonas_vesicatoria__AEQV01000157__Lysobacteraceae
Xylella_fastidiosa_subsp._multiplex__AUAJ01000010__Lysobacteraceae
Xanthomonas_translucens__CAPJ01000550__Lysobacteraceae
Arenimonas_composti__AUFF01000024__Lysobacteraceae
Arenimonas_oryziterrae__ATVD01000007__Lysobacteraceae
Silanimonas_lenta__AUBD01000010__Lysobacteraceae
Rhodanobacter_fulvus__AJXU01000048__Rhodanobacteraceae
Rhodanobacter_spathiphylli__AJXT01000061__Rhodanobacteraceae
Frateuria_aurantia__CP003350__Rhodanobacteraceae
Hydrocarboniphaga_effusa__AKGD01000001__Nevskiaceae
Nevskia_ramosa__ATVI01000012__Nevskiaceae
Burkholderia_mallei__CP000010__Burkholderiaceae
Burkholderia_pseudomallei__Y17184__Burkholderiaceae
Burkholderia_oklahomensis__ABBG01000575__Burkholderiaceae
Burkholderia_thailandensis__CP000086__Burkholderiaceae
Burkholderia_multivorans__ALIW01000091__Burkholderiaceae
Burkholderia_ambifaria__CP000440__Burkholderiaceae
Burkholderia_lata__CP000151__Burkholderiaceae
Burkholderia_cenocepacia__AM747720__Burkholderiaceae
Burkholderia_vietnamiensis__Y18705__Burkholderiaceae
Burkholderia_glumae__AMRF01000003__Burkholderiaceae
Burkholderia_gladioli__Y17182__Burkholderiaceae
Paraburkholderia_phytofirmans__CP001052__Burkholderiaceae
Paraburkholderia_xenovorans__CP000271__Burkholderiaceae
Paraburkholderia__phenoliruptrix__ASXI01000072__Burkholderiaceae
Paraburkholderia_phymatum__CP001043__Burkholderiaceae
Paraburkholderia_rhizoxinica__FR687359__Burkholderiaceae
Cupriavidus_necator__CP002877__Burkholderiaceae
Cupriavidus_taiwanensis__CU633749__Burkholderiaceae
Cupriavidus_metallidurans__CP000352__Burkholderiaceae
Janthinobacterium_agaricidamnosum__HG322949__Oxalobacteraceae
Massilia_timonae__AGZI01000068__Oxalobacteraceae
Collimonas_fungivorans__DQ314864__Oxalobacteraceae
Herbaspirillum_hiltneri__DQ150552__Oxalobacteraceae
Herbaspirillum_lusitanum__AJHH01000137__Oxalobacteraceae
Herbaspirillum_autotrophicum__DQ150562__Oxalobacteraceae
Herbaspirillum_huttiense_subsp._huttiense__DQ150561__Oxalobacteraceae
Herbaspirillum_huttiense_subsp._putei__ANJR01000020__Oxalobacteraceae
Herbaspirillum_rubrisubalbicans__DQ150559__Oxalobacteraceae
Herbaspirillum_seropedicae__DQ150556__Oxalobacteraceae
Herbaspirillum_frisingense__AEEC02000072__Oxalobacteraceae
Herbaspirillum_chlorophenolicum__DQ150557__Oxalobacteraceae
Polynucleobacter_necessarius_subsp._asymbioticus__CP000655__Burkholderiaceae
Bordetella_bronchiseptica__X70371__Alcaligenaceae
Bordetella_parapertussis__X68368__Alcaligenaceae
Bordetella_pertussis__HE965805__Alcaligenaceae
Bordetella_avium__X70370__Alcaligenaceae
Bordetella_holmesii__CP007494__Alcaligenaceae
Bordetella_petrii__AM902716__Alcaligenaceae
Achromobacter_xylosoxidans_subsp._xylosoxidans__CP006958__Alcaligenaceae
Advenella_kashmirensis__CP003555__Alcaligenaceae
Taylorella_equigenitalis__CP003264__Alcaligenaceae
Alcaligenes_faecalis_subsp._faecalis__X87282__Alcaligenaceae
Alcaligenes_faecalis_subsp._phenolicus__AUBT01000024__Alcaligenaceae
Sutterella_parvirubra__AFBQ01000010__Sutterellaceae
Alicycliphilus_denitrificans__CP002657__Comamonadaceae
Comamonas_testosteroni__AHIL01000001__Comamonadaceae
Acidovorax_avenae_subsp._avenae__CP002521__Comamonadaceae
Hylemonella_gracilis__AEGR01000103__Comamonadaceae
Polaromonas_naphthalenivorans__CP000529__Comamonadaceae
Albidiferax_ferrireducens__CP000267__Comamonadaceae
Brachymonas_chironomi__ARGE01000008__Comamonadaceae
Ramlibacter_tataouinensis__CP000245__Comamonadaceae
Methylibium_petroleiphilum__CP000555__Unclassified_Burkholderiales
Rubrivivax_benzoatilyticus__AEWG01000018__Unclassified_Burkholderiales
Methylotenera_mobilis__CP001672__Methylophilaceae
Methylophilus_methylotrophus__ARJW01000002__Methylophilaceae
Methylobacillus_flagellatus__CP000284__Methylophilaceae
Thiobacillus_denitrificans__AQWL01000003__Hydrogenophilaceae
Thiobacillus_thioparus__ARDU01000016__Hydrogenophilaceae
Nitrosomonas_eutropha__CP000450__Nitrosomonadaceae
Nitrosospira_multiformis__CP000103__Nitrosomonadaceae
Sulfuricella_denitrificans__AP013066__Sulfuricellaceae
Neisseria_cinerea__ACDY02000019__Neisseriaceae
Neisseria_polysaccharea__ADBE01000137__Neisseriaceae
Neisseria_macacae__AFQE01000146__Neisseriaceae
Neisseria_sicca__ACKO02000016__Neisseriaceae
Kingella_kingae__AFHS01000073__Neisseriaceae
Kingella_oralis__ACJW02000005__Neisseriaceae
Neisseria_bacilliformis__AFAY01000058__Neisseriaceae
Eikenella_corrodens__ACEA01000028__Neisseriaceae
Kingella_denitrificans__AEWV01000047__Neisseriaceae
Neisseria_canis__FJ654670__Neisseriaceae
Neisseria_wadsworthii__AGAZ01000083__Neisseriaceae
Chromobacterium_violaceum__AE016825__Chromobacteriaceae
Chitinimonas_koreensis__ATZZ01000044__Burkholderiaceae
Chitinibacter_tainanensis__AUCN01000007__Chromobacteriaceae
Leeia_oryzae__AQXU01000006__Chromobacteriaceae
Thauera_aminoaromatica__AMXD01000234__Rhodocyclaceae
Thauera_linaloolentis__AMXE01000135__Rhodocyclaceae
Thauera_terpenica__ATJV01000095__Rhodocyclaceae
Methyloversatilis_universalis__AFHG01000027__Rhodocyclaceae
Sulfuritalea_hydrogenivorans__AP012547__Rhodocyclaceae
Acidithiobacillus_ferrooxidans__CP001219__Acidithiobacillaceae
Acidithiobacillus_thiooxidans__AFOH01000120__Acidithiobacillaceae
Acidithiobacillus_caldus__CP005986__Acidithiobacillaceae
Bartonella_henselae__BX897699__Bartonellaceae
Bartonella_quintana__AF410946__Bartonellaceae
Bartonella_alsatica__AIME01000001__Bartonellaceae
Bartonella_elizabethae__AIMF01000015__Bartonellaceae
Bartonella_tribocorum__AM260525__Bartonellaceae
Bartonella_vinsonii_subsp._vinsonii__AF411589__Bartonellaceae
Bartonella_vinsonii_subsp._arupensis__AILZ01000013__Bartonellaceae
Bartonella_doshiae__AILV01000006__Bartonellaceae
Bartonella_grahamii__AF410942__Bartonellaceae
Bartonella_birtlesii__AKIP01000001__Bartonellaceae
Bartonella_bovis__AGWA01000007__Bartonellaceae
Bartonella_schoenbuchensis__FN645509__Bartonellaceae
Bartonella_bacilliformis__CP000524__Bartonellaceae
Bartonella_rochalimae__FN645466__Bartonellaceae
Brucella_neotomae__ACEH01000068__Brucellaceae
Brucella_ovis__CP000708__Brucellaceae
Brucella_melitensis__AE008917__Brucellaceae
Brucella_canis__CP000872__Brucellaceae
Brucella_suis__AE014291__Brucellaceae
Ochrobactrum_anthropi__CP000759__Brucellaceae
Ochrobactrum_intermedium__ACQA01000003__Brucellaceae
Brucella_microti__CP001578__Brucellaceae
Phyllobacterium_myrsinacearum__AY244380__Phyllobacteriaceae
Mesorhizobium_huakuii__AY244366__Phyllobacteriaceae
Mesorhizobium_loti__AY244364__Phyllobacteriaceae
Mesorhizobium_mediterraneum__AY244363__Phyllobacteriaceae
Mesorhizobium_metallidurans__CAUM01000060__Phyllobacteriaceae
Ensifer_saheli__AY244368__Rhizobiaceae
Ensifer_terangae__AY244369__Rhizobiaceae
Ensifer_fredii__AY244360__Rhizobiaceae
Ensifer_arboris__ATYB01000014__Rhizobiaceae
Ensifer_meliloti__AY244359__Rhizobiaceae
Rhizobium_tropici__CP004015__Rhizobiaceae
Rhizobium_etli__AY244372__Rhizobiaceae
Rhizobium_rhizogenes__AY244377__Rhizobiaceae
Rhizobium_mongolense__ATTQ01000079__Rhizobiaceae
Rhizobium_gallicum__ARDC01000036__Rhizobiaceae
Rhizobium_leguminosarum__AY244361__Rhizobiaceae
Mycoplana_dimorpha__AY244378__Brucellaceae
Zoogloea_ramigera__X88894__Rhodocyclaceae
Neorhizobium_galegae__AF207783__Rhizobiaceae
Rhizobium_giardinii__ARBG01000149__Rhizobiaceae
Rhizobium_vitis__AY244374__Rhizobiaceae
Rhizobium_rubi__AY244376__Rhizobiaceae
Rhizobium_radiobacter__AY244373__Rhizobiaceae
Ahrensia_kielensis__ARFW01000012__Rhodobacteraceae
Aurantimonas_coralicida__ATXK01000035__Aurantimonadaceae
Fulvimarina_pelagi__AATP01000006__Aurantimonadaceae
Nitrobacter_hamburgensis__CP000319__Bradyrhizobiaceae
Nitrobacter_winogradskyi__CP000115__Bradyrhizobiaceae
Oligotropha_carboxidovorans__CP001196__Bradyrhizobiaceae
Afipia_birgiae__CAJQ02000052__Bradyrhizobiaceae
Afipia_broomeae__AGWX01000001__Bradyrhizobiaceae
Bradyrhizobium_japonicum__X71840__Bradyrhizobiaceae
Bradyrhizobium_diazoefficiens__BA000040__Bradyrhizobiaceae
Bradyrhizobium_oligotrophicum__AP012603__Bradyrhizobiaceae
Beijerinckia_indica_subsp._indica__CP001016__Beijerinckiaceae
Methylocapsa_acidiphila__ATYA01000006__Beijerinckiaceae
Methylocella_silvestris__CP001280__Beijerinckiaceae
Methylocystis_parvus__AJTV01000076__Methylocystaceae
Methylocystis_rosea__ARCT01000002__Methylocystaceae
Methylobacterium_extorquens__FP103042__Methylobacteriaceae
Methylobacterium_populi__CP001029__Methylobacteriaceae
Methylobacterium_radiotolerans__CP001001__Methylobacteriaceae
Methylobacterium_nodulans__CP001349__Methylobacteriaceae
Salinarimonas_rosea__AUBC01000053__Bradyrhizobiaceae
Azorhizobium_caulinodans__AP009384__Xanthobacteraceae
Starkeya_novella__CP002026__Xanthobacteraceae
Hyphomicrobium_zavarzinii__ARTG01000014__Hyphomicrobiaceae
Parvibaculum_lavamentivorans__CP000774__Rhodobiaceae
Kaistia_adipata__AUHO01000002__Rhizobiaceae
Pleomorphomonas_oryzae__AUHB01000032__Methylocystaceae
Amorphus_coralli__ARFZ01000002__Unclassified_Rhizobiales
Labrenzia_aggregata__AAUW01000002__Rhodobacteraceae
Roseobacter_denitrificans__CP000362__Rhodobacteraceae
Roseobacter_litoralis__CP002623__Rhodobacteraceae
Oceanibulbus_indolifex__ABID01000001__Rhodobacteraceae
Octadecabacter_antarcticus__CP003740__Rhodobacteraceae
Octadecabacter_arcticus__CP003742__Rhodobacteraceae
Roseovarius_nubinhibens__AALY01000001__Rhodobacteraceae
Sagittula_stellata__AAYA01000001__Rhodobacteraceae
Leisingera_methylohalidivorans__CP006773__Rhodobacteraceae
Phaeobacter_inhibens__CP002976__Rhodobacteraceae
Silicibacter_pomeroyi__CP000031__Rhodobacteraceae
Silicibacter_lacuscaerulensis__ACNX01000027__Rhodobacteraceae
Dinoroseobacter_shibae__CP000830__Rhodobacteraceae
Sediminimonas_qiaohouensis__AUIJ01000055__Rhodobacteraceae
Rhodovulum_sulfidophilum__BASI01000002__Rhodobacteraceae
Salipiger_mucosus__APVH01000038__Rhodobacteraceae
Pelagibaca_bermudensis__AATQ01000003__Rhodobacteraceae
Roseibacterium_elongatum__CP004372__Rhodobacteraceae
Maritimibacter_alkaliphilus__AAMT01000002__Rhodobacteraceae
Litoreibacter_arenae__AONI01000015__Rhodobacteraceae
Oceanicola_granulosus__AAOT01000056__Rhodobacteraceae
Rubellimicrobium_thermophilum__AOLV01000033__Rhodobacteraceae
Paracoccus_aminophilus__CP006651__Rhodobacteraceae
Paracoccus_zeaxanthinifaciens__ATUJ01000028__Rhodobacteraceae
Paracoccus_denitrificans__X87287__Rhodobacteraceae
Pseudorhodobacter_ferrugineus__ATVN01000030__Rhodobacteraceae
Rhodobacter_sphaeroides__AKBU01000001__Rhodobacteraceae
Meganema_perideroedes__ARFG01000019__Methylobacteriaceae
Asticcacaulis_biprosthecium__ADUH01000274__Caulobacteraceae
Asticcacaulis_excentricus__CP002396__Caulobacteraceae
Asticcacaulis_benevestitus__AQWM01000073__Caulobacteraceae
Brevundimonas_diminuta__ADUI01000302__Caulobacteraceae
Brevundimonas_subvibrioides__CP002102__Caulobacteraceae
Brevundimonas_aveniformis__AUAO01000001__Caulobacteraceae
Caulobacter_segnis__CP002008__Caulobacteraceae
Henriciella_marina__AQXT01000002__Hyphomonadaceae
Hyphomonas_neptunium__CP000158__Hyphomonadaceae
Hirschia_baltica__CP001678__Hyphomonadaceae
Hirschia_maritima__ARKC01000006__Hyphomonadaceae
Oceanicaulis_alexandrii__ATUP01000002__Hyphomonadaceae
Parvularcula_bermudensis__CP002156__Parvularculaceae
Hellea_balneolensis__AUAC01000004__Hyphomonadaceae
Sphingobium_indicum__AJXQ01000136__Sphingomonadaceae
Sphingobium_quisquiliarum__ATHO01000107__Sphingomonadaceae
Sphingobium_lactosutens__ATDP01000055__Sphingomonadaceae
Sphingobium_yanoikuyae__AGZU01000008__Sphingomonadaceae
Sphingopyxis_baekryungensis__ATUR01000003__Sphingomonadaceae
Novosphingobium_acidiphilum__AUBA01000041__Sphingomonadaceae
Novosphingobium_nitrogenifigens__AQWK01000037__Sphingomonadaceae
Novosphingobium_aromaticivorans__CP000248__Sphingomonadaceae
Novosphingobium_pentaromativorans__AGFM01000099__Sphingomonadaceae
Sphingopyxis_alaskensis__CP000356__Sphingomonadaceae
Sphingomonas_echinoides__AHIR01000060__Sphingomonadaceae
Sphingomonas_melonis__AQZT01000001__Sphingomonadaceae
Sphingomonas_phyllosphaerae__ATYK01000003__Sphingomonadaceae
Sphingomonas_wittichii__CP000699__Sphingomonadaceae
Zymomonas_mobilis_subsp._pomaceae__CP002865__Sphingomonadaceae
Zymomonas_mobilis_subsp._mobilis__CP002850__Sphingomonadaceae
Sandarakinorhabdus_limnophila__ATVO01000004__Sphingomonadaceae
Kordiimonas_gwangyangensis__AQXF01000012__Kordiimonadaceae
Asaia_krungthepensis__AB255431__Acetobacteraceae
Asaia_lannensis__AB290027__Acetobacteraceae
Gluconobacter_oxydans__AB257083__Acetobacteraceae
Neoasaia_chiangmaiensis__AB255433__Acetobacteraceae
Komagataeibacter_intermedius__Y14680__Acetobacteraceae
Komagataeibacter_medellinensis__AP012159__Acetobacteraceae
Komagataeibacter_europaeus__CADP01000126__Acetobacteraceae
Gluconacetobacter_diazotrophicus__CP001189__Acetobacteraceae
Acetobacter_aceti__BABW01000060__Acetobacteraceae
Acetobacter_pasteurianus_subsp._pasteurianus__BACG01000075__Acetobacteraceae
Acidiphilium_multivorum__AP012035__Acetobacteraceae
Granulibacter_bethesdensis__CP000394__Acetobacteraceae
Elioraea_tepidiphila__ARKI01000023__Unclassified_Rhodospirillales
Roseomonas_cervicalis__ADVL01000363__Acetobacteraceae
Geminicoccus_roseus__ATYL01000002__Unclassified_Alphaproteobacteria
Magnetospirillum_gryphiswaldense__CU459003__Rhodospirillaceae
Phaeospirillum_molischianum__CAHP01000046__Rhodospirillaceae
Azospirillum_brasilense__APHV01000379__Rhodospirillaceae
Rhodospirillum_rubrum__CP000230__Rhodospirillaceae
Thalassospira_lucentensis__ATWN01000021__Rhodospirillaceae
Rickettsia_conorii__AE006914__Rickettsiaceae
Rickettsia_sibirica__AABW01000001__Rickettsiaceae
Rickettsia_japonica__AP011533__Rickettsiaceae
Rickettsia_typhi__AE017197__Rickettsiaceae
Rickettsia_bellii__CP000087__Rickettsiaceae
Ehrlichia_chaffeensis__AF416765__Anaplasmataceae
Ehrlichia_ruminantium__CR767821__Anaplasmataceae
Neorickettsia_risticii__CP001431__Anaplasmataceae
Neorickettsia_sennetsu__CP000237__Anaplasmataceae
Nannocystis_exedens__X87286__Nannocystaceae
Plesiocystis_pacifica__ABCS01000069__Nannocystaceae
Haliangium_ochraceum__CP001804__Haliangiaceae
Halobacteriovorax_marinus__FQ312005__Halobacteriovoracaceae
Geobacter_bemidjiensis__CP001124__Geobacteraceae
Geobacter_uraniireducens__CP000698__Geobacteraceae
Geobacter_lovleyi__CP001089__Geobacteraceae
Pelobacter_propionicus__CP000482__Desulfuromonadaceae
Geobacter_metallireducens__CP000148__Geobacteraceae
Geobacter_sulfurreducens_subsp._sulfurreducens__AE017180__Geobacteraceae
Desulfuromonas_acetoxidans__AAEW02000008__Desulfuromonadaceae
Pelobacter_carbinolicus__CP000142__Desulfuromonadaceae
Geopsychrobacter_electrodiphilus__ARWE01000001__Geobacteraceae
Desulfobulbus_japonicus__AUCV01000107__Desulfobulbaceae
Desulfobulbus_mediterraneus__AUCW01000064__Desulfobulbaceae
Desulfobulbus_propionicus__CP002364__Desulfobulbaceae
Desulfocapsa_sulfexigens__CP003985__Desulfobulbaceae
Desulfotalea_psychrophila__CR522870__Desulfobulbaceae
Desulfurivibrio_alkaliphilus__CP001940__Desulfobulbaceae
Desulfobacter_postgatei__AGJR02000005__Desulfobacteraceae
Desulfospira_joergensenii__ATUG01000005__Desulfobacteraceae
Desulfobacula_toluolica__FO203503__Desulfobacteraceae
Desulfotignum_balticum__ATWO01000002__Desulfobacteraceae
Desulfotignum_phosphitoxidans__APJX01000002__Desulfobacteraceae
Desulfobacterium_autotrophicum__CP001087__Desulfobacteraceae
Desulforegula_conservatrix__AUEY01000125__Desulfobacteraceae
Desulfatirhabdium_butyrativorans__AUCU01000017__Desulfobacteraceae
Desulfococcus_multivorans__ATHJ01000140__Desulfobacteraceae
Desulfatibacillum_aliphaticivorans__AUCT01000040__Desulfobacteraceae
Desulfarculus_baarsii__CP002085__Desulfarculaceae
Desulfobacca_acetoxidans__CP002629__Syntrophaceae
Syntrophobacter_fumaroxidans__CP000478__Syntrophobacteraceae
Desulfomonile_tiedjei__CP003360__Syntrophaceae
Syntrophus_aciditrophicus__CP000252__Syntrophaceae
Corallococcus_coralloides__CP003389__Myxococcaceae
Cystobacter_fuscus__ANAH02000008__Archangiaceae
Anaeromyxobacter_dehalogenans__CP001359__Anaeromyxobacteraceae
Bdellovibrio_bacteriovorus__BX842650__Bdellovibrionaceae
Desulfovibrio_desulfuricans_subsp._desulfuricans__ATUZ01000009__Desulfovibrionaceae
Desulfovibrio_piger__ABXU01000091__Desulfovibrionaceae
Desulfovibrio_vulgaris__AE017285__Desulfovibrionaceae
Desulfovibrio_gigas__AUBO01000060__Desulfovibrionaceae
Desulfovibrio_magneticus__AP010904__Desulfovibrionaceae
Desulfovibrio_putealis__AUBQ01000027__Desulfovibrionaceae
Desulfovibrio_aespoeensis__CP002431__Desulfovibrionaceae
Desulfovibrio_longus__ATVA01000016__Desulfovibrionaceae
Desulfovibrio_hydrothermalis__FO203522__Desulfovibrionaceae
Desulfovibrio_salexigens__CP001649__Desulfovibrionaceae
Desulfovibrio_alkalitolerans__ATHI01000016__Desulfovibrionaceae
Desulfohalobium_retbaense__CP001734__Desulfohalobiaceae
Desulfomicrobium_baculatum__CP001629__Desulfomicrobiaceae
Desulfomicrobium_escambiense__AUAR01000034__Desulfomicrobiaceae
Helicobacter_acinonychis__AY596214__Helicobacteraceae
Helicobacter_pylori__AIHX01000043__Helicobacteraceae
Helicobacter_cetorum__CP003481__Helicobacteraceae
Helicobacter_bizzozeronii__AY596215__Helicobacteraceae
Helicobacter_felis__FQ670179__Helicobacteraceae
Helicobacter_anseris__DQ418749__Helicobacteraceae
Helicobacter_mustelae__AY596233__Helicobacteraceae
Helicobacter_cholecystus__AY596229__Helicobacteraceae
Helicobacter_pametensis__AY596230__Helicobacteraceae
Helicobacter_bilis__AY596255__Helicobacteraceae
Helicobacter_cinaedi__ABQT01000054__Helicobacteraceae
Helicobacter_marmotae__AY596245__Helicobacteraceae
Helicobacter_muridarum__AY596238__Helicobacteraceae
Helicobacter_typhlonius__AY596239__Helicobacteraceae
Helicobacter_hepaticus__AY596243__Helicobacteraceae
Helicobacter_fennelliae__AY596237__Helicobacteraceae
Helicobacter_canis__AY596234__Helicobacteraceae
Helicobacter_equorum__DQ307737__Helicobacteraceae
Helicobacter_canadensis__ABQS01000108__Helicobacteraceae
Helicobacter_pullorum__AY596222__Helicobacteraceae
Helicobacter_mesocricetorum__AY686611__Helicobacteraceae
Helicobacter_rodentium__AY596225__Helicobacteraceae
Wolinella_succinogenes__X87295__Helicobacteraceae
Campylobacter_jejuni_subsp._jejuni__AIJN01000025__Campylobacteraceae
Campylobacter_coli__AINS01000034__Campylobacteraceae
Campylobacter_lari_subsp._lari__Y11764__Campylobacteraceae
Campylobacter_canadensis__EF621904__Campylobacteraceae
Campylobacter_hominis__CP000776__Campylobacteraceae
Campylobacter_ureolyticus__ARGD01000016__Campylobacteraceae
Campylobacter_curvus__AQXN01000003__Campylobacteraceae
Sulfurospirillum_deleyianum__CP001816__Campylobacteraceae
Arcobacter_nitrofigilis__CP001999__Campylobacteraceae
Sulfurimonas_autotrophica__CP002205__Helicobacteraceae
Sulfurimonas_denitrificans__CP000153__Helicobacteraceae
Sulfuricurvum_kujiense__CP002355__Helicobacteraceae
Nitratifractor_salsuginis__CP002452__Nautiliaceae
Caminibacter_mediatlanticus__ABCJ01000002__Nautiliaceae
Desulfurella_acetivorans__CP007051__Desulfurellaceae
Hippea_maritima__CP002606__Desulfurellaceae
Deferribacter_desulfuricans__AP011529__Deferribacteraceae
Denitrovibrio_acetiphilus__CP001968__Deferribacteraceae
Calditerrivibrio_nitroreducens__CP002347__Deferribacteraceae
Acidobacterium_capsulatum__AM180893__Acidobacteriaceae
Terriglobus_roseus__CP003379__Acidobacteriaceae
Geothrix_fermentans__AM180894__Holophagaceae
Holophaga_foetida__AM180895__Holophagaceae
Thermodesulfovibrio_yellowstonii__CP001147__Nitrospiraceae
Prevotella_nigrescens__AFPX01000066__Prevotellaceae
Prevotella_pallens__AFPY01000132__Prevotellaceae
Prevotella_bivia__AJVZ01000001__Prevotellaceae
Prevotella_micans__AREK01000049__Prevotellaceae
Prevotella_melaninogenica__CP002123__Prevotellaceae
Prevotella_multiformis__AEWX01000051__Prevotellaceae
Prevotella_copri__ACBX02000015__Prevotellaceae
Prevotella_salivae__AEQO01000222__Prevotellaceae
Prevotella_bryantii__ADWO01000019__Prevotellaceae
Prevotella_bergensis__ACKS01000101__Prevotellaceae
Prevotella_dentalis__AFPW01000054__Prevotellaceae
Prevotella_multisaccharivorax__AFJE01000009__Prevotellaceae
Prevotella_marshii__AEEI01000070__Prevotellaceae
Prevotella_oralis__AEPE02000001__Prevotellaceae
Alloprevotella_tannerae__ACIJ02000018__Prevotellaceae
Phocaeicola_abscessus__CAKQ01000027__Unclassified_Bacteroidales
Bacteroides_salanitronis__CP002530__Bacteroidaceae
Bacteroides_coprophilus__ACBW01000012__Bacteroidaceae
Bacteroides_plebeius__ABQC02000010__Bacteroidaceae
Bacteroides_coprocola__ABIY02000122__Bacteroidaceae
Bacteroides_dorei__ABWZ01000093__Bacteroidaceae
Bacteroides_vulgatus__CP000139__Bacteroidaceae
Bacteroides_finegoldii__ABXI02000116__Bacteroidaceae
Bacteroides_ovatus__AAXF02000035__Bacteroidaceae
Bacteroides_caccae__AAVM02000001__Bacteroidaceae
Bacteroides_thetaiotaomicron__AE015928__Bacteroidaceae
Bacteroides_fragilis__CR626927__Bacteroidaceae
Bacteroides_salyersiae__AQHX01000010__Bacteroidaceae
Bacteroides_eggerthii__ABVO01000045__Bacteroidaceae
Bacteroides_stercoris__ABFZ02000022__Bacteroidaceae
Bacteroides_uniformis__AAYH02000044__Bacteroidaceae
Bacteroides_helcogenes__CP002352__Bacteroidaceae
Bacteroides_cellulosilyticus__ACCH01000108__Bacteroidaceae
Bacteroides_intestinalis__ABJL02000008__Bacteroidaceae
Bacteroides_coprosuis__AFFW01000002__Bacteroidaceae
Porphyromonas_gingivalis__AP009380__Porphyromonadaceae
Porphyromonas_gulae__ARJN01000010__Porphyromonadaceae
Porphyromonas_macacae__ARBY01000031__Porphyromonadaceae
Porphyromonas_crevioricanis__BAOU01000050__Porphyromonadaceae
Porphyromonas_endodontalis__ACNN01000021__Porphyromonadaceae
Tannerella_forsythia__CP003191__Porphyromonadaceae
Parabacteroides_johnsonii__ABYH01000014__Porphyromonadaceae
Parabacteroides_merdae__AAXE02000112__Porphyromonadaceae
Parabacteroides_distasonis__CP000140__Porphyromonadaceae
Barnesiella_viscericola__CP007034__Porphyromonadaceae
Dysgonomonas_gadei__ADLV01000001__Porphyromonadaceae
Paludibacter_propionicigenes__CP002345__Porphyromonadaceae
Odoribacter_splanchnicus__CP002544__Porphyromonadaceae
Anaerophaga_thermohalophila__AEWI01000053__Marinilabiliaceae
Marinilabilia_salmonicolor__AJKI01000049__Marinilabiliaceae
Alistipes_finegoldii__CP003274__Rikenellaceae
Alistipes_onderdonkii__ARFY01000005__Rikenellaceae
Alistipes_putredinis__ABFK02000017__Rikenellaceae
Alistipes_shahii__FP929032__Rikenellaceae
Rikenella_microfusus__ATXW01000003__Rikenellaceae
Muricauda_ruestringensis__CP002999__Flavobacteriaceae
Robiginitalea_biformata__CP001712__Flavobacteriaceae
Cellulophaga_algicola__CP002453__Flavobacteriaceae
Aequorivita_sublithincola__CP003280__Flavobacteriaceae
Leeuwenhoekiella_blandensis__AANC01000005__Flavobacteriaceae
Psychroflexus_gondwanensis__APLF01000003__Flavobacteriaceae
Psychroflexus_torquis__CP003879__Flavobacteriaceae
Zunongwangia_profunda__CP001650__Flavobacteriaceae
Gillisia_limnaea__AHKR01000018__Flavobacteriaceae
Aquimarina_latercula__AUMK01000027__Flavobacteriaceae
Kordia_algicida__ABIB01000002__Flavobacteriaceae
Formosa_agariphila__HG315671__Flavobacteriaceae
Nonlabens_dokdonensis__CP001397__Flavobacteriaceae
Joostella_marina__AJUG01000001__Flavobacteriaceae
Flavobacterium_filum__AUDM01000040__Flavobacteriaceae
Flavobacterium_johnsoniae__CP000685__Flavobacteriaceae
Flavobacterium_indicum__HE774682__Flavobacteriaceae
Flavobacterium_suncheonense__AUCZ01000032__Flavobacteriaceae
Flavobacterium_rivuli__ARKJ01000003__Flavobacteriaceae
Flavobacterium_columnare__EF554787__Flavobacteriaceae
Myroides_odoratus__M62807__Flavobacteriaceae
Capnocytophaga_ochracea__CP001632__Flavobacteriaceae
Capnocytophaga_sputigena__ABZV01000051__Flavobacteriaceae
Capnocytophaga_gingivalis__ACLQ01000011__Flavobacteriaceae
Capnocytophaga_canimorsus__AY661853__Flavobacteriaceae
Capnocytophaga_cynodegmi__ARAI01000004__Flavobacteriaceae
Polaribacter_irgensii__AAOG01000005__Flavobacteriaceae
Tenacibaculum_ovolyticum__AUMF01000034__Flavobacteriaceae
Bergeyella_zoohelcum__AGYA01000006__Flavobacteriaeceae
Riemerella_anatipestifer__CP003388__Flavobacteriaceae
Chryseobacterium_caeni__AUFK01000006__Flavobacteriaceae
Chryseobacterium_gregarium__AUMU01000038__Flavobacteriaceae
Chryseobacterium_daeguense__AUMT01000026__Flavobacteriaceae
Chryseobacterium_gleum__ACKQ02000003__Flavobacteriaceae
Elizabethkingia_meningoseptica__BARD01000031__Flavobacteriaceae
Ornithobacterium_rhinotracheale__CP003283__Flavobacteriaceae
Owenweeksia_hongkongensis__CP003156__Cryomorphaceae
Fluviicola_taffensis__CP002542__Cryomorphaceae
Spirosoma_luteum__ARFC01000061__Cytophagaceae
Spirosoma_spitsbergense__ARFD01000199__Cytophagaceae
Spirosoma_linguale__CP001769__Cytophagaceae
Spirosoma_panaciterrae__ARFA01000070__Cytophagaceae
Rudanella_lutea__ARPG01000002__Cytophagaceae
Dyadobacter_fermentans__CP001619__Cytophagaceae
Runella_slithyformis__CP002859__Cytophagaceae
Emticicia_oligotrophica__CP002961__Cytophagaceae
Leadbetterella_byssophila__CP002305__Cytophagaceae
Flectobacillus_major__ATXY01000006__Cytophagaceae
Flexibacter_flexilis__M62806__Cytophagaceae
Cytophaga_aurantiaca__ARBN01000049__Cytophagaceae
Cytophaga_hutchinsonii__CP000383__Cytophagaceae
Mariniradius_saccharolyticus__AMZY02000036__Cyclobacteriaceae
Cecembia_lonarensis__AMGM01000163__Cyclobacteriaceae
Echinicola_vietnamensis__CP003346__Cyclobacteriaceae
Algoriphagus_marincola__AUBU01000030__Cyclobacteriaceae
Cyclobacterium_marinum__CP002955__Cyclobacteriaceae
Belliella_baltica__CP003281__Cyclobacteriaceae
Pontibacter_roseus__ARDO01000013__Cytophagaceae
Marivirga_tractuosa__CP002349__Flammeovirgaceae
Flexithrix_dorotheae__ARBP01000033__Flammeovirgaceae
Microscilla_marina__AAWS01000007__Cytophagaceae
Flexibacter_litoralis__CP003345__Cytophagaceae
Mucilaginibacter_paludis__AEIH02000003__Sphingobacteriaceae
Pedobacter_heparinus__CP001681__Sphingobacteriaceae
Sphingobacterium_spiritivorum__ACHA02000013__Sphingobacteriaceae
Solitalea_canadensis__CP003349__Sphingobacteriaceae
Niabella_aurantiaca__ARFF01000006__Chitinophagaceae
Segetibacter_koreensis__ARFB01000010__Chitinophagaceae
Chitinophaga_pinensis__CP001699__Chitinophagaceae
Haliscomenobacter_hydrossis__CP002691__Saprospiraceae
Balneola_vulgaris__AQXH01000003__Balneolaceae
Gracilimonas_tropica__AQXG01000012__Balneolaceae
Salinibacter_ruber__CP000159__Rhodothermaceae
Salisaeta_longa__ATTH01000001__Rhodothermaceae
Rhodothermus_marinus__CP001807__Rhodothermaceae
Chlorobium_luteolum__CP000096__Chlorobiaceae
Chlorobaculum_tepidum__AE006470__Chlorobiaceae
Chlorobium_phaeobacteroides__CP000492__Chlorobiaceae
Chlorobium_clathratiforme__CP001110__Chlorobiaceae
Chlorobium_limicola__CP001097__Chlorobiaceae
Prosthecochloris_aestuarii__CP001108__Chlorobiaceae
Chloroherpeton_thalassium__CP001100__Chlorobiaceae
Ignavibacterium_album__CP003418__Ignavibacteriaceae
Caldithrix_abyssi__AGCQ01000003__Unclassified_Deferribacterales
Prosthecobacter_dejongeii__AM905423__Verrucomicrobiaceae
Prosthecobacter_fusiformis__AF245378__Verrucomicrobiaceae
Prosthecobacter_debontii__AJ966882__Verrucomicrobiaceae
Prosthecobacter_vanneervenii__AJ966883__Verrucomicrobiaceae
Verrucomicrobium_spinosum__AF245377__Verrucomicrobiaceae
Akkermansia_muciniphila__CP001071__Akkermansiaceae
Rubritalea_marina__ARJP01000004__Rubritaleaceae
Coraliomargarita_akajimensis__CP001998__Puniceicoccaceae
Opitutus_terrae__CP001032__Opitutaceae
Lentisphaera_araneosa__ABCK01000003__Lentisphaeraceae
Chlamydophila_caviae__U68451__Chlamydiaceae
Chlamydia_felis__U68457__Chlamydiaceae
Chlamydophila_psittaci__U68447__Chlamydiaceae
Chlamydophila_pecorum__CP002608__Chlamydiaceae
Chlamydophila_pneumoniae__U76711__Chlamydiaceae
Chlamydia_muridarum__U68436__Chlamydiaceae
Chlamydia_trachomatis__CP000051__Chlamydiaceae
Simkania_negevensis__U68460__Simkaniaceae
Waddlia_chondrophila__CP001928__Waddliaceae
Gimesia_maris__AF245366__Planctomycetaceae
Rubinisphaera_brasiliensis__AF245364__Planctomycetaceae
Planctopirus_limnophila__AF245365__Planctomycetaceae
Blastopirellula_marina__AF245367__Planctomycetaceae
Pirellula_staleyi__AF245368__Planctomycetaceae
Gemmata_obscuriglobus__ABGO01000192__Planctomycetaceae
Zavarzinella_formosa__AIAB01000371__Planctomycetaceae
Isosphaera_pallida__AF245370__Isosphaeraceae
Singulisphaera_acidiphila__CP003364__Isosphaeraceae
Phycisphaera_mikurensis__AP012338__Phycisphaeraceae
Treponema_brennaborense__CP002696__Spirochaetaceae
Treponema_maltophilum__ATFF01000006__Spirochaetaceae
Treponema_saccharophilum__AGRW01000033__Spirochaetaceae
Treponema_socranskii_subsp._paredis__ATFD01000007__Spirochaetaceae
Treponema_denticola__AE017226__Spirochaetaceae
Treponema_medium__ATFE01000011__Spirochaetaceae
Treponema_azotonutricium__CP001841__Spirochaetaceae
Treponema_primitia__CP001843__Spirochaetaceae
Spirochaeta_bajacaliforniensis__ARJU01000052__Spirochaetaceae
Spirochaeta_smaragdinae__CP002116__Spirochaetaceae
Spirochaeta_africana__CP003282__Spirochaetaceae
Borreliella_burgdorferi__AE000783__Spirochaetaceae
Borrelia_valaisiana__ABCY02000001__Spirochaetaceae
Brachyspira_innocens__ARQI01000092__Brachyspiraceae
Brachyspira_murdochii__CP001959__Brachyspiraceae
Brachyspira_hyodysenteriae__ARSY01000040__Brachyspiraceae
Brachyspira_intermedia__CP002874__Brachyspiraceae
Brachyspira_pilosicoli__CP002873__Brachyspiraceae
Leptospira_vanthielii__AOGY02000080__Leptospiraceae
Leptospira_wolbachii__AOGZ02000001__Leptospiraceae
Leptospira_terpstrae__AOGW02000011__Leptospiraceae
Leptospira_biflexa__CP000786__Leptospiraceae
Leptospira_yanagawae__AOGX02000039__Leptospiraceae
Leptospira_interrogans__AOVR01000005__Leptospiraceae
Leptospira_noguchii__AKWY02000023__Leptospiraceae
Leptospira_santarosai__CP006694__Leptospiraceae
Leptospira_broomii__AHMO02000008__Leptospiraceae
Leptospira_fainei__AKWZ02000010__Leptospiraceae
Fibrobacter_succinogenes_subsp._succinogenes__CP001792__Fibrobacteraceae
Gemmatimonas_aurantiaca__AP009153__Gemmatimonadaceae
Mycobacterium_avium_subsp._avium__ACFI01000053__Mycobacteriaceae
Mycobacterium_avium_subsp._paratuberculosis__AGAR01000357__Mycobacteriaceae
Mycobacterium_colombiense__AFVW02000005__Mycobacteriaceae
Mycobacterium_intracellulare__CP003322__Mycobacteriaceae
Mycobacterium_parascrofulaceum__ADNV01000350__Mycobacteriaceae
Mycobacterium_simiae__CBMJ020000103__Mycobacteriaceae
Mycobacterium_pseudoshottsii__EU684002__Mycobacteriaceae
Mycobacterium_shottsii__EU684006__Mycobacteriaceae
Mycobacterium_kansasii__CP006835__Mycobacteriaceae
Mycobacterium_tuberculosis__AL123456__Mycobacteriaceae
Mycobacterium_hassiacum__AMRA01000063__Mycobacteriaceae
Mycobacterium_thermoresistibile__AGVE01000014__Mycobacteriaceae
Mycobacterium_vanbaalenii__CP000511__Mycobacteriaceae
Mycobacterium_septicum__CBMO010000165__Mycobacteriaceae
Mycobacterium_abscessus_subsp._abscessus__CU458896__Mycobacteriaceae
Mycobacterium_abscessus_subsp._bolletii__GU143888__Mycobacteriaceae
Mycobacterium_chelonae__GU143889__Mycobacteriaceae
Mycobacterium_immunogenum__GU143890__Mycobacteriaceae
Gordonia_alkanivorans__BACI01000011__Nocardiaceae
Gordonia_rubripertincta__BAHB01000105__Nocardiaceae
Gordonia_amicalis__BANS01000072__Nocardiaceae
Gordonia_otitidis__BAFB01000247__Nocardiaceae
Gordonia_sputi__BAFC01000002__Nocardiaceae
Gordonia_polyisoprenivorans__BAEI01000105__Nocardiaceae
Gordonia_bronchialis__CP001802__Nocardiaceae
Gordonia_rhizosphera__BAHC01000014__Nocardiaceae
Gordonia_amarae__BAED01000079__Nocardiaceae
Gordonia_hirsuta__BANT01000069__Nocardiaceae
Gordonia_effusa__BAEH01000101__Nocardiaceae
Gordonia_araii__BAEE01000084__Nocardiaceae
Tsukamurella_paurometabola__CP001966__Tsukamurellaceae
Corynebacterium_glucuronolyticum__ACHF01000022__Corynebacteriaceae
Corynebacterium_pyruviciproducens__ATBY01000001__Corynebacteriaceae
Turicella_otitidis__AHAE01000085__Corynebacteriaceae
Corynebacterium_matruchotii__ACSH02000007__Corynebacteriaceae
Corynebacterium_callunae__CP004354__Corynebacteriaceae
Corynebacterium_efficiens__BA000035__Corynebacteriaceae
Corynebacterium_glutamicum__BA000036__Corynebacteriaceae
Corynebacterium_aurimucosum__CP001601__Corynebacteriaceae
Corynebacterium_striatum__ACGE01000126__Corynebacteriaceae
Corynebacterium_accolens__ACGD01000047__Corynebacteriaceae
Corynebacterium_propinquum__AQXC01000020__Corynebacteriaceae
Corynebacterium_lipophiloflavum__ACHJ01000074__Corynebacteriaceae
Corynebacterium_halotolerans__CP003697__Corynebacteriaceae
Corynebacterium_sputi__ATYV01000038__Corynebacteriaceae
Corynebacterium_ulceribovis__AQUY01000005__Corynebacteriaceae
Corynebacterium_kroppenstedtii__CP001620__Corynebacteriaceae
Corynebacterium_jeikeium__ACYW01000001__Corynebacteriaceae
Corynebacterium_resistens__CP002857__Corynebacteriaceae
Corynebacterium_urealyticum__AM942444__Corynebacteriaceae
Corynebacterium_terpenotabidum__CP003696__Corynebacteriaceae
Corynebacterium_variabile__CP002917__Corynebacteriaceae
Corynebacterium_bovis__AENJ01000027__Corynebacteriaceae
Nocardia_aobensis__BAFQ01000048__Nocardiaceae
Nocardia_cerradoensis__BAFW01000077__Nocardiaceae
Nocardia_jiangxiensis__BAGB01000034__Nocardiaceae
Nocardia_niigatensis__BAGC01000025__Nocardiaceae
Nocardia_otitidiscaviarum__BAGD01000060__Nocardiaceae
Nocardia_thailandica__BAGK01000086__Nocardiaceae
Nocardia_araoensis__BAFR01000068__Nocardiaceae
Nocardia_asiatica__BAFS01000062__Nocardiaceae
Nocardia_abscessus__BAFP01000036__Nocardiaceae
Nocardia_pneumoniae__BAGF01000031__Nocardiaceae
Nocardia_exalbida__BAFZ01000047__Nocardiaceae
Nocardia_takedensis__BAGG01000044__Nocardiaceae
Nocardia_higoensis__BAGA01000063__Nocardiaceae
Nocardia_vinacea__BAGN01000086__Nocardiaceae
Nocardia_brevicatena__BAFU01000024__Nocardiaceae
Nocardia_paucivorans__BAGE01000021__Nocardiaceae
Nocardia_carnea__BAFV01000017__Nocardiaceae
Nocardia_testacea__BAGJ01000040__Nocardiaceae
Smaragdicoccus_niigatensis__AQXZ01000002__Nocardiaceae
Segniliparus_rotundus__CP001958__Segniliparaceae
Nakamurella_multipartita__CP001737__Nakamurellaceae
Amycolatopsis_azurea__ANMG01000037__Pseudonocardiaceae
Amycolatopsis_orientalis__ASJB01000047__Pseudonocardiaceae
Amycolatopsis_alba__ARAF01000002__Pseudonocardiaceae
Amycolatopsis_balhimycina__ARBH01000007__Pseudonocardiaceae
Amycolatopsis_mediterranei__CP002896__Pseudonocardiaceae
Amycolatopsis_benzoatilytica__ARPK01000001__Pseudonocardiaceae
Thermocrispum_agreste__ATYX01000004__Pseudonocardiaceae
Thermocrispum_municipale__ATYT01000011__Pseudonocardiaceae
Saccharomonospora_cyanea__AHLY01000001__Pseudonocardiaceae
Saccharomonospora_xinjiangensis__AICV01000012__Pseudonocardiaceae
Saccharomonospora_glauca__AGJI02000002__Pseudonocardiaceae
Saccharomonospora_viridis__CP001683__Pseudonocardiaceae
Saccharomonospora_halophila__AICX01000084__Pseudonocardiaceae
Amycolatopsis_methanolica__AQUL01000001__Pseudonocardiaceae
Sciscionella_marina__ARAX01000069__Pseudonocardiaceae
Saccharopolyspora_spinosa__AEYC01000092__Pseudonocardiaceae
Pseudonocardia_asaccharolytica__AUII01000061__Pseudonocardiaceae
Pseudonocardia_dioxanivorans__CP002593__Pseudonocardiaceae
Pseudonocardia_spinosispora__AUBB01000080__Pseudonocardiaceae
Actinoalloteichus_spitiensis__AGVX02000100__Pseudonocardiaceae
Actinosynnema_mirum__CP001630__Pseudonocardiaceae
Saccharothrix_espanaensis__HE804045__Pseudonocardiaceae
Micromonospora_aurantiaca__CP002162__Micromonosporaceae
Micromonospora_chersina__EF552206__Micromonosporaceae
Salinispora_tropica__CP000667__Micromonosporaceae
Actinoplanes_missouriensis__AP012319__Micromonosporaceae
Catelliglobosispora_koreensis__ARBL01000027__Micromonosporaceae
Stackebrandtia_nassauensis__CP001778__Glycomycetaceae
Longispora_albida__ARBS01000027__Micromonosporaceae
Bifidobacterium_catenulatum__ABXY01000019__Bifidobacteriaceae
Bifidobacterium_pseudocatenulatum__ABXX02000002__Bifidobacteriaceae
Bifidobacterium_adolescentis__AP009256__Bifidobacteriaceae
Bifidobacterium_animalis_subsp._lactis__CP001606__Bifidobacteriaceae
Bifidobacterium_animalis_subsp._animalis__CP002567__Bifidobacteriaceae
Bifidobacterium_gallicum__ABXB03000004__Bifidobacteriaceae
Bifidobacterium_longum_subsp._infantis__AP010889__Bifidobacteriaceae
Bifidobacterium_longum_subsp._longum__AP010888__Bifidobacteriaceae
Bifidobacterium_angulatum__ABYS02000004__Bifidobacteriaceae
Bifidobacterium_bifidum__HM007609__Bifidobacteriaceae
Bifidobacterium_indicum__CP006018__Bifidobacteriaceae
Bifidobacterium_minimum__ATXM01000009__Bifidobacteriaceae
Alloscardovia_criceti__AQXR01000010__Bifidobacteriaceae
Parascardovia_denticolens__AEON01000001__Bifidobacteriaceae
Mobiluncus_curtisii_subsp._curtisii__CP001992__Actinomycetaceae
Mobiluncus_curtisii_subsp._holmesii__AEPZ01000013__Actinomycetaceae
Mobiluncus_mulieris__ACKW01000035__Actinomycetaceae
Varibaculum_cambriense__ATUF01000002__Actinomycetaceae
Actinomyces_suimastitidis__AUBF01000009__Actinomycetaceae
Actinomyces_vaccimaxillae__ATUX01000002__Actinomycetaceae
Actinomyces_coleocanis__ACFG01000028__Actinomycetaceae
Actinomyces_naeslundii__ALJK01000050__Actinomycetaceae
Actinomyces_urogenitalis__ACFH01000038__Actinomycetaceae
Actinomyces_massiliensis__AKIO01000026__Actinomycetaceae
Arcanobacterium_haemolyticum__CP002045__Actinomycetaceae
Brachybacterium_faecium__CP001643__Dermabacteraceae
Jonesia_denitrificans__CP001706__Jonesiaceae
Ruania_albidiflava__ATWL01000048__Ruaniaceae
Micrococcus_luteus__CP001628__Micrococcaceae
Streptococcus_anginosus_subsp._whileyi__AICP01000064__Streptococcaceae
Nesterenkonia_alba__ATXP01000006__Micrococcaceae
Paeniglutamicibacter_gangotriensis__AOCK01000017__Micrococcaceae
Kocuria_palustris__ANHZ02000036__Micrococcaceae
Rothia_mucilaginosa__ACVO01000020__Micrococcaceae
Arthrobacter_chlorophenolicus__CP001341__Micrococcaceae
Pseudarthrobacter_phenanthrenivorans__CP002379__Micrococcaceae
Arthrobacter_globiformis__BAEG01000072__Micrococcaceae
Acaricomes_phytoseiuli__AQXM01000063__Micrococcaceae
Renibacterium_salmoninarum__CP000910__Micrococcaceae
Brevibacterium_massiliense__CAJD01000025__Brevibacteriaceae
Agromyces_italicus__ATXF01000012__Microbacteriaceae
Agromyces_subbeticus__ATXG01000026__Microbacteriaceae
Humibacter_albus__ATXT01000006__Microbacteriaceae
Leucobacter_chironomi__ATXU01000002__Microbacteriaceae
Clavibacter_michiganensis_subsp._nebraskensis__HE614873__Microbacteriaceae
Clavibacter_michiganensis_subsp._sepedonicus__AM849034__Microbacteriaceae
Glaciibacter_superstes__ATWH01000002__Microbacteriaceae
Rathayibacter_toxicus__AUDF01000011__Microbacteriaceae
Tropheryma_whipplei__AE014184__Cellulomonadaceae
Cellulosimicrobium_cellulans__CAOI01000306__Promicromonosporaceae
Xylanimonas_cellulosilytica__CP001821__Promicromonosporaceae
Sanguibacter_keddieii__CP001819__Sanguibacteraceae
Cellulomonas_fimi__CP002666__Cellulomonadaceae
Cellulomonas_flavigena__CP001964__Cellulomonadaceae
Beutenbergia_cavernae__CP001618__Beutenbergiaceae
Demetria_terragena__AQXW01000002__Dermacoccaceae
Serinicoccus_profundi__AFYF01000036__Intrasporangiaceae
Kytococcus_sedentarius__CP001686__Dermacoccaceae
Intrasporangium_calvum__CP002343__Intrasporangiaceae
Tetrasphaera_elongata__CAIZ01000036__Intrasporangiaceae
Dermatophilus_congolensis__AUCS01000011__Dermatophilaceae
Kineosphaera_limosa__BAHD01000131__Dermatophilaceae
Austwickia_chelonae__BAGZ01000028__Dermatophilaceae
Kineococcus_radiotolerans__CP000750__Kineosporiaceae
Propionibacterium_acidifaciens__AUFR01000061__Propionibacteriaceae
Propionibacterium_freudenreichii_subsp._shermanii__Y10819__Propionibacteriaceae
Propionibacterium_avidum__AGBA01000019__Propionibacteriaceae
Microlunatus_phosphovorus__AP012204__Propionibacteriaceae
Kribbella_flavida__CP001736__Nocardioidaceae
Streptomyces_anulatus__JQ806124__Streptomycetaceae
Streptomyces_setonii__JQ806140__Streptomycetaceae
Streptomyces_fulvissimus__CP005080__Streptomycetaceae
Streptomyces_flavogriseus__JQ806170__Streptomycetaceae
Streptomyces_griseus__JQ806118__Streptomycetaceae
Streptomyces_griseoplanus__JQ806193__Streptomycetaceae
Streptomyces_finlayi__JQ806129__Streptomycetaceae
Streptomyces_griseolus__JQ806166__Streptomycetaceae
Streptomyces_atroolivaceus__JQ806123__Streptomycetaceae
Streptomyces_mutomycini__JQ806150__Streptomycetaceae
Streptomyces_nitrosporeus__JQ806180__Streptomycetaceae
Streptomyces_purpureus__ARAD01000012__Streptomycetaceae
Streptomyces_venezuelae__FR845719__Streptomycetaceae
Streptomyces_afghaniensis__AOPY01001553__Streptomycetaceae
Streptomyces_nodosus__AF114034__Streptomycetaceae
Streptomyces_ambofaciens__AM238663__Streptomycetaceae
Streptomyces_avermitilis__BA000030__Streptomycetaceae
Streptomyces_bottropensis__ARTP01000003__Streptomycetaceae
Streptomyces_clavuligerus__ADWJ01000008__Streptomycetaceae
Streptomyces_rimosus_subsp._rimosus__JF424137__Streptomycetaceae
Kitasatospora_setae__AP010968__Streptomycetaceae
Streptomyces_scabrisporus__ARCJ01000171__Streptomycetaceae
Catenulispora_acidiphila__CP001700__Catenulisporaceae
Acidothermus_cellulolyticus__CP000481__Acidothermaceae
Sporichthya_polymorpha__AQZX01000031__Sporichthyaceae
Nocardiopsis_dassonvillei_subsp._dassonvillei__CP002041__Nocardiopsaceae
Nocardiopsis_synnemataformans__ANAW01000308__Nocardiopsaceae
Nocardiopsis_ganjiahuensis__ANBA01000043__Nocardiopsaceae
Nocardiopsis_valliformis__ANAZ01000068__Nocardiopsaceae
Nocardiopsis_halotolerans__ANAX01000408__Nocardiopsaceae
Nocardiopsis_salina__ANBF01000256__Nocardiopsaceae
Nocardiopsis_xinjiangensis__ANBE01000070__Nocardiopsaceae
Nocardiopsis_lucentensis__ANBC01000932__Nocardiopsaceae
Nocardiopsis_baichengensis__ANAS01000052__Nocardiopsaceae
Nocardiopsis_halophila__ANAD01000280__Nocardiopsaceae
Nocardiopsis_chromatogenes__ANBH01000394__Nocardiopsaceae
Actinopolyspora_halophila__AQUI01000002__Actinopolysporaceae
Actinopolyspora_mortivallis__AQZN01000007__Actinopolysporaceae
Thermomonospora_curvata__CP001738__Thermomonosporaceae
Streptosporangium_roseum__CP001814__Streptosporangiaceae
Thermomonospora_chromogena__AF116561__Thermomonosporaceae
Thermobispora_bispora__CP001874__Pseudonocardiaceae
Acidimicrobium_ferrooxidans__CP001631__Acidimicrobiaceae
Atopobium_parvulum__CP001721__Atopobacteriaceae
Atopobium_rimae__ACFE01000007__Atopobacteriaceae
Atopobium_vaginae__ACGK02000001__Atopobacteriaceae
Olsenella_uli__CP002106__Atopobacteriaceae
Collinsella_aerofaciens__AAVN02000007__Coriobacteriaceae
Collinsella_intestinalis__ABXH02000033__Coriobacteriaceae
Coriobacterium_glomerans__CP002628__Coriobacteriaceae
Adlercreutzia_equolifaciens__AP013105__Eggerthellaceae
Eggerthella_lenta__CP001726__Eggerthellaceae
Cryptobacterium_curtum__CP001682__Eggerthellaceae
Slackia_exigua__ACUX02000005__Eggerthellaceae
Slackia_heliotrinireducens__CP001684__Eggerthellaceae
Rubrobacter_xylanophilus__CP000386__Rubrobacteraceae
Streptococcus_porcinus__AB168123__Streptococcaceae
Streptococcus_pseudoporcinus__AEUY02000005__Streptococcaceae
Streptococcus_uberis__X68038__Streptococcaceae
Streptococcus_parauberis__AEUT02000001__Streptococcaceae
Streptococcus_ictaluri__AEUX02000007__Streptococcaceae
Streptococcus_canis__AB168119__Streptococcaceae
Streptococcus_dysgalactiae_subsp._dysgalactiae__AB096740__Streptococcaceae
Streptococcus_hyovaginalis__ATVP01000029__Streptococcaceae
Streptococcus_pyogenes__AB168125__Streptococcaceae
Streptococcus_agalactiae__AB096754__Streptococcaceae
Streptococcus_thoraltensis__ARCI01000045__Streptococcaceae
Streptococcus_urinalis__AEUZ02000001__Streptococcaceae
Streptococcus_equi_subsp._zooepidemicus__AB168121__Streptococcaceae
Streptococcus_equi_subsp._equi__AB168120__Streptococcaceae
Streptococcus_didelphis__ARCB01000014__Streptococcaceae
Streptococcus_henryi__AQYA01000005__Streptococcaceae
Streptococcus_merionis__ARCF01000025__Streptococcaceae
Streptococcus_equinus__AEVB01000043__Streptococcaceae
Streptococcus_gallolyticus_subsp._macedonicus__Z94013__Streptococcaceae
Streptococcus_infantarius_subsp._infantarius__ABJK02000007__Streptococcaceae
Streptococcus_salivarius_subsp._thermophilus__X68429__Streptococcaceae
Streptococcus_vestibularis__AEVI01000085__Streptococcaceae
Streptococcus_caballi__ARCA01000054__Streptococcaceae
Streptococcus_marimammalium__ARCD01000020__Streptococcaceae
Streptococcus_pneumoniae__AB168128__Streptococcaceae
Streptococcus_pseudopneumoniae__AICS01000067__Streptococcaceae
Streptococcus_oralis__ADMV01000001__Streptococcaceae
Streptococcus_tigurinus__AORU01000002__Streptococcaceae
Streptococcus_infantis__AEVD01000030__Streptococcaceae
Streptococcus_peroris__AEVF01000016__Streptococcaceae
Streptococcus_australis__AFUD01000015__Streptococcaceae
Streptococcus_parasanguinis__CP002843__Streptococcaceae
Streptococcus_constellatus_subsp._constellatus__AICQ01000040__Streptococcaceae
Streptococcus_constellatus_subsp._pharyngis__AFUP01000001__Streptococcaceae
Streptococcus_intermedius__AJKN01000012__Streptococcaceae
Streptococcus_anginosus_subsp._anginosus__AFIM01000033__Streptococcaceae
Streptococcus_cristatus__AFUE01000002__Streptococcaceae
Streptococcus_oligofermentans__CP004409__Streptococcaceae
Streptococcus_sanguinis__AB168126__Streptococcaceae
Streptococcus_macacae__AEUW02000001__Streptococcaceae
Streptococcus_mutans__AOCB01000001__Streptococcaceae
Streptococcus_ratti__AJTZ01000001__Streptococcaceae
Streptococcus_criceti__AEUV02000002__Streptococcaceae
Streptococcus_sobrinus__AOCE01000031__Streptococcaceae
Streptococcus_ferus__AQVD01000011__Streptococcaceae
Streptococcus_massiliensis__CANO01000088__Streptococcaceae
Streptococcus_minor__AQYB01000012__Streptococcaceae
Streptococcus_ovis__ARCH01000026__Streptococcaceae
Streptococcus_suis__CP003736__Streptococcaceae
Streptococcus_entericus__ARCC01000033__Streptococcaceae
Lactococcus_lactis_subsp._lactis__X68435__Streptococcaceae
Lactococcus_lactis_subsp._cremoris__X68434__Streptococcaceae
Lactococcus_garvieae__AP009332__Streptococcaceae
Enterococcus_cecorum__AJ295301__Enterococcaceae
Enterococcus_columbae__AJ295302__Enterococcaceae
Enterococcus_gilvus__AJDQ01000006__Enterococcaceae
Enterococcus_pseudoavium__AJ295312__Enterococcaceae
Enterococcus_avium__AJ295299__Enterococcaceae
Enterococcus_pallens__AJAQ01000001__Enterococcaceae
Enterococcus_italicus__AEPV01000106__Enterococcaceae
Enterococcus_casseliflavus__AJ295300__Enterococcaceae
Enterococcus_gallinarum__AJ295308__Enterococcaceae
Enterococcus_asini__AJ295298__Enterococcaceae
Enterococcus_dispar__AJ295303__Enterococcaceae
Tetragenococcus_halophilus_subsp._halophilus__AJ295318__Enterococcaceae
Tetragenococcus_solitarius__AJ295315__Enterococcaceae
Enterococcus_saccharolyticus__AJ295314__Enterococcaceae
Enterococcus_sulfureus__AHYX01000001__Enterococcaceae
Enterococcus_durans__AJ295304__Enterococcaceae
Enterococcus_hirae__AJ295309__Enterococcaceae
Enterococcus_mundtii__AJ295311__Enterococcaceae
Enterococcus_villorum__AJAN01000026__Enterococcaceae
Enterococcus_faecium__AJ295305__Enterococcaceae
Enterococcus_phoeniculicola__AJAT01000001__Enterococcaceae
Enterococcus_haemoperoxidus__AJAR01000001__Enterococcaceae
Enterococcus_moraviensis__AJAS01000001__Enterococcaceae
Enterococcus_caccae__ASVV01000008__Enterococcaceae
Enterococcus_faecalis__AJ295306__Enterococcaceae
Melissococcus_plutonius__AP012200__Enterococcaceae
Catellicoccus_marimammalium__AMYT01000001__Enterococcaceae
Leuconostoc_gelidum_subsp._gasicomitatum__FN822744__Leuconostocaceae
Leuconostoc_inhae__AEMJ01000011__Leuconostocaceae
Leuconostoc_gelidum_subsp._gelidum__AEMI01000043__Leuconostocaceae
Leuconostoc_kimchii__CP001758__Leuconostocaceae
Leuconostoc_citreum__AM773713__Leuconostocaceae
Leuconostoc_lactis__AEOR01000486__Leuconostocaceae
Leuconostoc_carnosum__AM773712__Leuconostocaceae
Leuconostoc_mesenteroides_subsp._mesenteroides__CP000414__Leuconostocaceae
Leuconostoc_mesenteroides_subsp._cremoris__ACKV01000113__Leuconostocaceae
Leuconostoc_pseudomesenteroides__AM773723__Leuconostocaceae
Fructobacillus_ficulneus__AM773715__Leuconostocaceae
Fructobacillus_fructosus__AEOP01000025__Leuconostocaceae
Leuconostoc_fallax__AEIZ01000004__Leuconostocaceae
Oenococcus_kitaharae__AFVZ01000001__Leuconostocaceae
Oenococcus_oeni__AQVA01000012__Leuconostocaceae
Weissella_confusa__X68035__Leuconostocaceae
Weissella_paramesenteroides__ACKU01000018__Leuconostocaceae
Weissella_koreensis__AKGG01000003__Leuconostocaceae
Lactobacillus_rossiae__AKZK01000035__Lactobacillaceae
Lactobacillus_reuteri__CP000705__Lactobacillaceae
Lactobacillus_vaginalis__ACGV01000167__Lactobacillaceae
Lactobacillus_antri__ACLL01000063__Lactobacillaceae
Lactobacillus_fermentum__ACGI01000131__Lactobacillaceae
Lactobacillus_suebicus__BACO01000094__Lactobacillaceae
Lactobacillus_fructivorans__AEQY01000003__Lactobacillaceae
Lactobacillus_hilgardii__ACGP01000201__Lactobacillaceae
Lactobacillus_malefermentans__BACN01000103__Lactobacillaceae
Pediococcus_cellicola__EF397603__Lactobacillaceae
Pediococcus_parvulus__EF116573__Lactobacillaceae
Pediococcus_damnosus__EF116574__Lactobacillaceae
Pediococcus_inopinatus__EF116576__Lactobacillaceae
Pediococcus_pentosaceus__EF116577__Lactobacillaceae
Pediococcus_stilesii__EF397604__Lactobacillaceae
Pediococcus_claussenii__CP003137__Lactobacillaceae
Lactobacillus_animalis__AEOF01000010__Lactobacillaceae
Lactobacillus_murinus__AB158764__Lactobacillaceae
Lactobacillus_salivarius__ACGT01000024__Lactobacillaceae
Lactobacillus_acidipiscis__BACS01000332__Lactobacillaceae
Lactobacillus_mali__AKKT01000068__Lactobacillaceae
Lactobacillus_vini__AHYZ01000022__Lactobacillaceae
Lactobacillus_coryniformis_subsp._coryniformis__AELK01000241__Lactobacillaceae
Lactobacillus_coryniformis_subsp._torquens__AEOS01000122__Lactobacillaceae
Lactobacillus_acidophilus__CBLQ010000055__Lactobacillaceae
Lactobacillus_helveticus__ACLM01000216__Lactobacillaceae
Lactobacillus_ultunensis__ACGU01000080__Lactobacillaceae
Lactobacillus_amylolyticus__Y17360__Lactobacillaceae
Lactobacillus_delbrueckii_subsp._lactis__AEXU01000143__Lactobacillaceae
Lactobacillus_delbrueckii_subsp._jakobsenii__ALPY01000073__Lactobacillaceae
Lactobacillus_delbrueckii_subsp._delbrueckii__HM007622__Lactobacillaceae
Lactobacillus_delbrueckii_subsp._bulgaricus__CR954253__Lactobacillaceae
Lactobacillus_gasseri__CP000413__Lactobacillaceae
Lactobacillus_johnsonii__ACGR01000046__Lactobacillaceae
Lactobacillus_iners__ACLN01000017__Lactobacillaceae
Lactobacillus_casei__AP012544__Lactobacillaceae
Lactobacillus_paracasei_subsp._paracasei__AP012541__Lactobacillaceae
Lactobacillus_farciminis__AEOT01000035__Lactobacillaceae
Lactobacillus_versmoldensis__BACR01000052__Lactobacillaceae
Carnobacterium_maltaromaticum__AGNS01000002__Carnobacteriaceae
Eremococcus_coleocola__AUAT01000045__Aerococcaceae
Facklamia_ignava__AGZE01000001__Aerococcaceae
Facklamia_hominis__AGZD01000001__Aerococcaceae
Facklamia_languida__AGEG01000003__Aerococcaceae
Granulicatella_adiacens__ACKZ01000001__Carnobacteriaceae
Allofustis_seminis__ARFP01000003__Carnobacteriaceae
Dolosigranulum_pigrum__AGEF01000001__Carnobacteriaceae
Listeria_innocua__X92949__Listeriaceae
Listeria_monocytogenes__X92951__Listeriaceae
Listeria_seeligeri__FN557490__Listeriaceae
Listeria_welshimeri__AM263198__Listeriaceae
Mycoplasma_alligatoris__ADNC01000027__Mycoplasmataceae
Mycoplasma_crocodyli__CP001991__Mycoplasmataceae
Mycoplasma_canis__AJFQ01000001__Mycoplasmataceae
Mycoplasma_anatis__AFVJ01000042__Mycoplasmataceae
Mycoplasma_agalactiae__CU179680__Mycoplasmataceae
Mycoplasma_bovis__CP002188__Mycoplasmataceae
Mycoplasma_fermentans__AP009608__Mycoplasmataceae
Mycoplasma_hominis__AF443616__Mycoplasmataceae
Mycoplasma_orale__ATUH01000005__Mycoplasmataceae
Mycoplasma_bovoculi__CP007154__Mycoplasmataceae
Mycoplasma_moatsii__ATUN01000033__Mycoplasmataceae
Mycoplasma_conjunctivae__FM864216__Mycoplasmataceae
Mycoplasma_flocculare__L22210__Mycoplasmataceae
Mycoplasma_hyopneumoniae__AE017243__Mycoplasmataceae
Mycoplasma_hyorhinis__ARTL01000026__Mycoplasmataceae
Mycoplasma_mobile__AE017308__Mycoplasmataceae
Mycoplasma_genitalium__AAGX01000019__Mycoplasmataceae
Mycoplasma_pneumoniae__CP002077__Mycoplasmataceae
Ureaplasma_parvum__CP000942__Mycoplasmataceae
Ureaplasma_urealyticum__AAYN02000002__Mycoplasmataceae
Spiroplasma_culicicola__CP006681__Spiroplasmataceae
Spiroplasma_apis__CP006682__Spiroplasmataceae
Spiroplasma_taiwanense__CP005074__Spiroplasmataceae
Spiroplasma_diminutum__CP005076__Spiroplasmataceae
Spiroplasma_sabaudiense__CP006934__Spiroplasmataceae
Mycoplasma_capricolum_subsp._capricolum__CP000123__Mycoplasmataceae
Mycoplasma_mycoides_subsp._capri__ANIV01000019__Mycoplasmataceae
Mycoplasma_putrefaciens__CP003021__Mycoplasmataceae
Mesoplasma_florum__AE017263__Entomoplasmataceae
Spiroplasma_chrysopicola__CP005077__Spiroplasmataceae
Spiroplasma_syrphidicola__CP005078__Spiroplasmataceae
Spiroplasma_insolitum__EU582532__Spiroplasmataceae
Spiroplasma_mirum__CP006720__Spiroplasmataceae
Allobaculum_stercoricanis__ARAE01000002__Erysipelotrichaceae
Faecalicoccus_pleomorphus__ATUT01000005__Streptococcaceae
Eubacterium_dolichum__ABAW02000024__Eubacteriaceae
Bulleidia_extructa__ADFR01000011__Erysipelotrichaceae
Holdemania_filiformis__ACCF01000268__Erysipelotrichaceae
Erysipelothrix_rhusiopathiae__AB019247__Erysipelotrichaceae
Erysipelothrix_tonsillarum__AB019248__Erysipelotrichaceae
Catenibacterium_mitsuokai__ACCK01000460__Erysipelotrichaceae
Eggerthia_catenaformis__AGEJ01000001__Erysipelotrichaceae
Clostridium_ramosum__ABFX02000001__Clostridiaceae
Acholeplasma_axanthum__AUAL01000017__Acholeplasmataceae
Gemella_haemolysans__ACDZ02000003__Unclassified_Bacillales
Staphylococcus_carnosus_subsp._carnosus__X68419__Staphylococcaceae
Staphylococcus_condimenti__Y15755__Staphylococcaceae
Staphylococcus_piscifermentans__Y15752__Staphylococcaceae
Staphylococcus_aureus_subsp._aureus__AMYL01000006__Staphylococcaceae
Staphylococcus_intermedius__CAIB01000207__Staphylococcaceae
Staphylococcus_saprophyticus_subsp._saprophyticus__AP008934__Staphylococcaceae
Salinicoccus_carnicancri__ANAM01000001__Staphylococcaceae
Sporosarcina_globispora__X68424__Planococcaceae
Sporosarcina_thermotolerans__HM245319__Planococcaceae
Bhargavaea_cecembensis__AOFT01000032__Planococcaceae
Planococcus_antarcticus__AJYB01000111__Planococcaceae
Lysinibacillus_sphaericus__AUOZ01000025__Bacillaceae
Bacillus_subtilis_subsp._subtilis__ABQL01000004__Bacillaceae
Bacillus_vallismortis__AFSH01000058__Bacillaceae
Bacillus_siamensis__AJVF01000043__Bacillaceae
Bacillus_mojavensis__AFSI01000004__Bacillaceae
Bacillus_licheniformis__X68433__Bacillaceae
Bacillus_pumilus__ABRX01000007__Bacillaceae
Bacillus_coagulans__ALAS01000186__Bacillaceae
Bacillus_methanolicus__AFEU01000001__Bacillaceae
Bacillus_psychrosaccharolyticus__AJTN02000171__Bacillaceae
Bacillus_mycoides__AF267884__Bacillaceae
Bacillus_pseudomycoides__ACMX01000217__Bacillaceae
Bacillus_toyonensis__CP006863__Bacillaceae
Bacillus_thuringiensis__ACNF01000017__Bacillaceae
Bacillus_cereus__AE016877__Bacillaceae
Bacillus_cytotoxicus__CP000764__Bacillaceae
Anoxybacillus_flavithermus_subsp._flavithermus__CP000922__Bacillaceae
Geobacillus_stearothermophilus__S43424__Bacillaceae
Amphibacillus_xylanus__AP012050__Bacillaceae
Gracilibacillus_halophilus__APML01000051__Bacillaceae
Bacillus_cellulosilyticus__CP002394__Bacillaceae
Bacillus_selenitireducens__CP001791__Bacillaceae
Fictibacillus_macauensis__AKKV01000048__Bacillaceae
Exiguobacterium_sibiricum__CP001022__Unclassified_Bacillales
Paenibacillus_curdlanolyticus__AEDD01000003__Paenibacillaceae
Thermobacillus_composti__CP003255__Paenibacillaceae
Paenibacillus_peoriae__AGFX01000032__Paenibacillaceae
Paenibacillus_alvei__AMBZ01000001__Paenibacillaceae
Alicyclobacillus_acidocaldarius_subsp._acidocaldar__CP001727__Alicyclobacillaceae
Alicyclobacillus_acidoterrestris__AURB01000173__Alicyclobacillaceae
Desulfosporosinus_orientis__CP003108__Peptococcaceae
Desulfosporosinus_youngiae__AHLV01000002__Peptococcaceae
Desulfosporosinus_meridiei__CP003629__Peptococcaceae
Desulfitobacterium_dehalogenans__CP003348__Peptococcaceae
Desulfitobacterium_hafniense__CP001336__Peptococcaceae
Dehalobacter_restrictus__CP007033__Peptococcaceae
Dialister_invisus__ACIM02000001__Veillonellaceae
Dialister_micraerophilus__AFBB01000027__Veillonellaceae
Megasphaera_elsdenii__HE576794__Veillonellaceae
Veillonella_atypica__AMEX01000023__Veillonellaceae
Veillonella_parvula__CP001820__Veillonellaceae
Mitsuokella_multacida__ABWK02000012__Selenomonadaceae
Selenomonas_flueggei__ACLA01000027__Selenomonadaceae
Megamonas_funiformis__ADMB01000073__Selenomonadaceae
Acidaminococcus_fermentans__CP001859__Acidaminococcaceae
Succinispira_mobilis__AQZZ01000002__Acidaminococcaceae
Thermosinus_carboxydivorans__AAWL01000016__Sporomusaceae
Acetonema_longum__AFGF01000276__Sporomusaceae
Sporomusa_ovata__ASXP01000005__Sporomusaceae
Sulfobacillus_acidophilus__CP003179__Unclassified_Clostridiales
Heliobacterium_modesticaldum__CP000930__Heliobacteriaceae
Symbiobacterium_thermophilum__AP006840__Symbiobacteriaceae
Ruminococcus_lactaris__ABOU02000049__Ruminococcaceae
Ruminococcus_torques__AAVP02000010__Ruminococcaceae
Ruminococcus_gnavus__AAYG02000024__Ruminococcaceae
Coprococcus_comes__ABVR01000044__Lachnospiraceae
Clostridium_scindens__ABFY02000053__Clostridiaceae
Dorea_formicigenerans__AAXA02000016__Lachnospiraceae
Clostridium_nexile__ABWO01000113__Clostridiaceae
Blautia_hydrogenotrophica__ACBZ01000179__Unclassified_Clostridiales
Blautia_obeum__AAVO02000010__Ruminococcaceae
Marvinbryantia_formatexigens__ACCL02000017__Lachnospiraceae
Roseburia_intestinalis__ABYJ02000125__Lachnospiraceae
Shuttleworthia_satelles__ACIP02000001__Lachnospiraceae
Eubacterium_rectale__CP001107__Eubacteriaceae
Eubacterium_ventriosum__AAVL02000016__Eubacteriaceae
Bacteroides_pectinophilus__ABVQ01000036__Bacteroidaceae
Eubacterium_eligens__CP001104__Eubacteriaceae
Butyrivibrio_crossotus__ABWN01000011__Lachnospiraceae
Butyrivibrio_proteoclasticus__CP001811__Lachnospiraceae
Coprococcus_eutactus__ABEY02000028__Lachnospiraceae
Clostridium_asparagiforme__ACCJ01000521__Clostridiaceae
Clostridium_bolteae__ABCC02000039__Clostridiaceae
Johnsonella_ignava__ACZL01000054__Lachnospiraceae
Lachnoanaerobaculum_saburreum__AEPW01000117__Lachnospiraceae
Anaerostipes_caccae__ABAX03000023__Lachnospiraceae
Anaerostipes_hadrus__AMEY01000009__Lachnospiraceae
Clostridium_methoxybenzovorans__ATXD01000010__Clostridiaceae
Clostridium_saccharolyticum__CP002109__Clostridiaceae
Clostridium_phytofermentans__CP000885__Clostridiaceae
Cellulosilyticum_lentocellum__CP002582__Lachnospiraceae
Anaerotruncus_colihominis__ABGD02000032__Ruminococcaceae
Ruminococcus_albus__CP002403__Ruminococcaceae
Clostridium_methylpentosum__ACEC01000059__Clostridiaceae
Eubacterium_siraeum__ABCA03000054__Eubacteriaceae
Clostridium_leptum__ABCB02000017__Clostridiaceae
Clostridium_sporosphaeroides__ARTA01000005__Clostridiaceae
Ethanoligenens_harbinense__CP002400__Ruminococcaceae
Flavonifractor_plautii__AGCK01000093__Unclassified_Clostridiales
Pseudoflavonifractor_capillosus__AAXG02000048__Unclassified_Clostridiales
Oscillibacter_valericigenes__AP012044__Oscillospiraceae
Acetivibrio_cellulolyticus__AEDB02000057__Ruminococcaceae
Clostridium_clariflavum__CP003065__Clostridiaceae
Clostridium_thermocellum__CP000568__Clostridiaceae
Clostridium_cellulolyticum__CP001348__Clostridiaceae
Clostridium_papyrosolvens__ACXX02000011__Clostridiaceae
Clostridium_termitidis__AORV01000075__Clostridiaceae
Clostridium_stercorarium_subsp._stercorarium__CP004044__Clostridiaceae
Anaerococcus_hydrogenalis__ABXA01000013__Unclassified_Clostridiales
Anaerococcus_vaginalis__ACXU01000001__Unclassified_Clostridiales
Anaerococcus_prevotii__CP001708__Unclassified_Clostridiales
Anaerococcus_lactolyticus__ABYO01000216__Unclassified_Clostridiales
Helcococcus_kunzii__AGEI01000004__Unclassified_Clostridiales
Parvimonas_micra__ABEE02000013__Unclassified_Clostridiales
Peptoniphilus_duerdenii__AEEH01000005__Peptoniphilaceae
Peptoniphilus_indolicus__AGBB01000225__Peptoniphilaceae
Peptoniphilus_lacrimalis__ARKX01000007__Peptoniphilaceae
Clostridium_acidurici__CP003326__Clostridiaceae
Acetobacterium_woodii__CP002987__Eubacteriaceae
Pseudoramibacter_alactolyticus__AEQN01000035__Eubacteriaceae
Anaerofustis_stercorihominis__ABIL02000005__Eubacteriaceae
Anaerovorax_odorimutans__AUFC01000051__Unclassified_Clostridiales
Eubacterium_saphenum__ACON01000001__Eubacteriaceae
Paraclostridium_bifermentans__AVNC01000002__Clostridiaceae
Paeniclostridium_sordellii__APWR01000078__Clostridiaceae
Peptostreptococcus_anaerobius__FJ410395__Peptostreptococcaceae
Peptostreptococcus_stomatis__ADGQ01000055__Peptostreptococcaceae
Clostridium_sticklandii__FP565809__Clostridiaceae
Filifactor_alocis__CP002390__Peptostreptococcaceae
Eubacterium_acidaminophilum__CP007452__Eubacteriaceae
Alkaliphilus_oremlandii__CP000853__Clostridiaceae
Clostridium_acetobutylicum__CP000721__Clostridiaceae
Clostridium_butyricum__AQQF01000153__Clostridiaceae
Clostridium_saccharoperbutylacetonicum__CP004121__Clostridiaceae
Clostridium_perfringens__CP000246__Clostridiaceae
Clostridium_cellulovorans__CP002160__Clostridiaceae
Clostridium_kluyveri__AP009049__Clostridiaceae
Clostridium_ljungdahlii__CP001666__Clostridiaceae
Clostridium_tyrobutyricum__ARYO01000110__Clostridiaceae
Clostridium_carboxidivorans__ADEK01000065__Clostridiaceae
Clostridium_pasteurianum__ANZB01000017__Clostridiaceae
Clostridium_haemolyticum__FJ498882__Clostridiaceae
Hathewaya_histolytica__AB013089__Clostridiaceae
Thermobrachium_celere__CAVN010000111__Clostridiaceae
Thermoanaerobacter_brockii_subsp._finnii__CP002466__Thermoanaerobacteraceae
Thermoanaerobacter_ethanolicus__AEYS01000014__Thermoanaerobacteraceae
Thermoanaerobacter_wiegelii__CP002991__Thermoanaerobacteraceae
Thermoanaerobacter_siderophilus__AJUD01000008__Thermoanaerobacteraceae
Caldanaerobacter_subterraneus_subsp._tengcongensis__AE008691__Thermoanaerobacteraceae
Caldanaerobacter_subterraneus_subsp._pacificus__ABXP01000188__Thermoanaerobacteraceae
Thermoanaerobacter_italicus__CP001936__Thermoanaerobacteraceae
Thermoanaerobacter_mathranii_subsp._mathranii__CP002032__Thermoanaerobacteraceae
Caldanaerobius_polysaccharolyticus__ATXZ01000014__Thermoanaerobacteraceae
Thermoanaerobacterium_thermosaccharolyticum__CP002171__Unclassified_Thermoanaerobacterales
Mahella_australiensis__CP002360__Unclassified_Thermoanaerobacterales
Peptococcus_niger__X68428__Peptococcaceae
Halanaerobium_praevalens__CP002175__Halanaerobiaceae
Halanaerobium_saccharolyticum_subsp._saccharolytic__CAUI01000017__Halanaerobiaceae
Halothermothrix_orenii__CP001098__Halanaerobiaceae
Halobacteroides_halobius__CP003359__Halobacteroidaceae
Orenia_marismortui__AQZS01000007__Halobacteroidaceae
Natranaerobius_thermophilus__CP001034__Natranaerobiaceae
Desulfotomaculum_acetoxidans__CP001720__Peptococcaceae
Desulfotomaculum_gibsoniae__CP003273__Peptococcaceae
Pelotomaculum_thermopropionicum__AP009389__Peptococcaceae
Desulfotomaculum_carboxydivorans__CP002736__Peptococcaceae
Desulfotomaculum_ruminis__CP002780__Peptococcaceae
Desulfotomaculum_hydrothermale__CAOS01000003__Peptococcaceae
Syntrophothermus_lipocalidus__CP002048__Syntrophomonadaceae
Syntrophomonas_wolfei_subsp._wolfei__CP000448__Syntrophomonadaceae
Thermacetogenium_phaeum__CP003732__Thermoanaerobacteraceae
Carboxydothermus_hydrogenoformans__CP000141__Thermoanaerobacteraceae
Caldicellulosiruptor_acetigenus__ATXO01000010__Unclassified_Thermoanaerobacterales
Caldicellulosiruptor_lactoaceticus__CP003001__Unclassified_Thermoanaerobacterales
Caldicellulosiruptor_kristjanssonii__CP002326__Unclassified_Thermoanaerobacterales
Caldicellulosiruptor_hydrothermalis__CP002219__Unclassified_Thermoanaerobacterales
Caldicellulosiruptor_owensensis__CP002216__Unclassified_Thermoanaerobacterales
Caldicellulosiruptor_saccharolyticus__CP000679__Unclassified_Thermoanaerobacterales
Caldicellulosiruptor_kronotskyensis__CP002330__Unclassified_Thermoanaerobacterales
Thermosediminibacter_oceani__CP002131__Unclassified_Thermoanaerobacterales
Ammonifex_degensii__CP001785__Thermoanaerobacteraceae
Dictyoglomus_thermophilum__Y15791__Dictyoglomaceae
Dictyoglomus_turgidum__CP001251__Dictyoglomaceae
Thermodesulfobium_narugense__CP002690__Thermodesulfobiaceae
Thermaerobacter_marianensis__CP002344__Unclassified_Clostridiales
Thermaerobacter_subterraneus__AENY02000002__Unclassified_Clostridiales
Chloroflexus_aggregans__CP001337__Chloroflexaceae
Chloroflexus_aurantiacus__CP000909__Chloroflexaceae
Oscillochloris_trichoides__ADVR01000147__Oscillochloridaceae
Herpetosiphon_aurantiacus__CP000875__Herpetosiphonaceae
Roseiflexus_castenholzii__CP000804__Roseiflexaceae
Sphaerobacter_thermophilus__CP001824__Sphaerobacteraceae
Thermomicrobium_roseum__CP001276__Thermomicrobiaceae
Ktedonobacter_racemifer__ADVG01000001__Ktedonobacteraceae
Anaerolinea_thermolimosa__AP012029__Anaerolineaceae
Caldilinea_aerophila__AP012337__Caldilineaceae
Prochlorococcus_marinus_subsp._marinus__AE017126__Prochlorococcaceae
Prochlorothrix_hollandica__ANKN01000130__Prochlorotrichaceae
Fusobacterium_nucleatum_subsp._fusiforme__AKXI01000001__Fusobacteriaceae
Fusobacterium_nucleatum_subsp._vincentii__AABF01000001__Fusobacteriaceae
Fusobacterium_nucleatum_subsp._animalis__AFQD01000363__Fusobacteriaceae
Fusobacterium_nucleatum_subsp._nucleatum__AE009951__Fusobacteriaceae
Fusobacterium_nucleatum_subsp._polymorphum__AJ307974__Fusobacteriaceae
Fusobacterium_periodonticum__ACJY01000001__Fusobacteriaceae
Fusobacterium_necrophorum_subsp._necrophorum__FJ410389__Fusobacteriaceae
Fusobacterium_necrophorum_subsp._funduliforme__AJSY01000040__Fusobacteriaceae
Ilyobacter_polytropus__AJ307975__Fusobacteriaceae
Ilyobacter_tartaricus__AJ307977__Fusobacteriaceae
Ilyobacter_insuetus__AJ307976__Fusobacteriaceae
Propionigenium_modestum__AJ307978__Fusobacteriaceae
Propionigenium_maris__AJ307979__Fusobacteriaceae
Leptotrichia_buccalis__CP001685__Leptotrichiaceae
Leptotrichia_shahii__ARDD01000022__Leptotrichiaceae
Streptobacillus_moniliformis__CP001779__Leptotrichiaceae
Sebaldella_termitidis__CP001739__Leptotrichiaceae
Synergistes_jonesii__EU840723__Synergistaceae
Aminomonas_paucivorans__AEIV01000001__Synergistaceae
Thermanaerovibrio_acidaminovorans__CP001818__Synergistaceae
Thermanaerovibrio_velox__AHGV01000001__Synergistaceae
Aminobacterium_colombiense__CP001997__Synergistaceae
Dethiosulfovibrio_peptidovorans__ABTR02000001__Synergistaceae
Thermovirga_lienii__CP003096__Synergistaceae
Acetomicrobium_hydrogeniformans__ACJX02000002__Bacteroidaceae
Acetomicrobium_mobile__CP003198__Bacteroidaceae
Thermus_islandicus__ATXJ01000010__Thermaceae
Thermus_thermophilus__X12612__Thermaceae
Thermus_igniterrae__AQWU01000032__Thermaceae
Thermus_oshimai__ARDI01000027__Thermaceae
Meiothermus_chliarophilus__AUQW01000035__Thermaceae
Meiothermus_timidus__ARDL01000016__Thermaceae
Meiothermus_ruber__CP001743__Thermaceae
Marinithermus_hydrothermalis__CP002630__Thermaceae
Oceanithermus_profundus__CP002361__Thermaceae
Deinococcus_deserti__CP001114__Deinococcaceae
Deinococcus_gobiensis__CP002191__Deinococcaceae
Deinococcus_geothermalis__CP000359__Deinococcaceae
Deinococcus_ficus__AUMV01000034__Deinococcaceae
Deinococcus_proteolyticus__CP002536__Deinococcaceae
Deinococcus_maricopensis__CP002454__Deinococcaceae
Deinococcus_peraridilitoris__CP003382__Deinococcaceae
Truepera_radiovictrix__CP002049__Trueperaceae
Coprothermobacter_platensis__ARJK01000003__Thermodesulfobiaceae
Coprothermobacter_proteolyticus__CP001145__Thermodesulfobiaceae
Aquifex_pyrophilus__Y15785__Aquificaceae
Thermocrinis_albus__CP001931__Aquificaceae
Sulfurihydrogenibium_azorense__CP001229__Hydrogenothermaceae
Sulfurihydrogenibium_yellowstonense__ABZS01000010__Hydrogenothermaceae
Desulfurobacterium_thermolithotrophum__CP002543__Desulfurobacteriaceae
Thermovibrio_ammonificans__CP002444__Desulfurobacteriaceae
Thermodesulfobacterium_hveragerdense__AUIT01000020__Thermodesulfobacteriaceae
Thermodesulfobacterium_thermophilum__ATXI01000006__Thermodesulfobacteriaceae
Thermodesulfatator_indicus__CP002683__Thermodesulfobacteriaceae
Pseudothermotoga_lettingae__CP000812__Thermotogaceae
Thermotoga_profunda__AP014510__Thermotogaceae
Thermotoga_caldifontis__AP014509__Thermotogaceae
Pseudothermotoga_thermarum__AJ877022__Thermotogaceae
Thermotoga_naphthophila__CP001839__Thermotogaceae
Thermotoga_petrophila__CP000702__Thermotogaceae
Thermotoga_maritima__CP004077__Thermotogaceae
Thermotoga_neapolitana__CP000916__Thermotogaceae
Fervidobacterium_islandicum__Y15790__Fervidobacteraceae
Fervidobacterium_pennivorans__CP003260__Fervidobacteraceae
Fervidobacterium_nodosum__CP000771__Fervidobacteraceae
Thermosipho_melanesiensis__CP000716__Fervidobacteriaceae
Marinitoga_piezophila__CP003257__Petrotogaceae
Petrotoga_mobilis__CP000879__Petrotogaceae
Halorubrum_californiense__AOJK01000040__Haloferacaceae
Halorubrum_tebenquichense__AOJD01000044__Haloferacaceae
Halorubrum_coriense__AOJL01000049__Haloferacaceae
Halorubrum_litoreum__AOJF01000018__Haloferacaceae
Halorubrum_kocurii__AOJH01000060__Haloferacaceae
Halorubrum_lacusprofundi__CP001365__Haloferacaceae
Haloplanus_natans__ATYM01000002__Haloferacaceae
Haloquadratum_walsbyi__FR746099__Haloferacaceae
Haloferax_mediterranei__CP001868__Haloferacaceae
Haloferax_mucosum__AOLN01000016__Haloferacaceae
Haloferax_denitrificans__AOLP01000013__Haloferacaceae
Haloferax_volcanii__AOHU01000104__Haloferacaceae
Haloferax_elongans__AOLK01000021__Haloferacaceae
Haloferax_larsenii__AOLI01000013__Haloferacaceae
Halogeometricum_borinquense__CP001690__Haloferacaceae
Halogranum_salarium__ALJD01000016__Haloferacaceae
Haladaptatus_paucihalophilus__AQXI01000001__Halobacteriaceae
Natrialba_asiatica__AOIO01000040__Natrialbaceae
Natrialba_taiwanensis__AOIL01000010__Natrialbaceae
Natrialba_chahannaoensis__AOIN01000025__Natrialbaceae
Natrialba_magadii__CP001933__Natrialbaceae
Natronococcus_amylolyticus__AOIB01000022__Natrialbaceae
Natronococcus_occultus__CP003929__Natrialbaceae
Halobiforma_lacisalsi__AOLZ01000078__Natrialbaceae
Natronobacterium_gregoryi__CP003377__Natrialbaceae
Halobiforma_nitratireducens__AOMA01000171__Natrialbaceae
Haloterrigena_salina__AOIS01000069__Natrialbaceae
Natrinema_pallidum__AOII01000107__Natrialbaceae
Natronorubrum_sulfidifaciens__AOHX01000046__Natrialbaceae
Halovivax_asiaticus__AOIQ01000016__Natrialbaceae
Halovivax_ruber__CP003050__Natrialbaceae
Halostagnicola_larsenii__CP007055__Natrialbaceae
Halalkalicoccus_jeotgali__CP002062__Halobacteriaceae
Halococcus_hamelinensis__AJRK01000365__Halobacteriaceae
Halococcus_morrhuae__AOMC01000054__Halobacteriaceae
Halococcus_saccharolyticus__AOMD01000030__Halobacteriaceae
Halococcus_salifodinae__AOME01000075__Halobacteriaceae
Halarchaeum_acidiphilum__BANO01000263__Halobacteriaceae
Halorhabdus_utahensis__CP001687__Halobacteriaceae
Halomicrobium_katesii__AQZY01000004__Halobacteriaceae
Halomicrobium_mukohataei__CP001688__Halobacteriaceae
Haloarcula_hispanica__CP002921__Halobacteriaceae
Haloarcula_japonica__AOLY01000039__Halobacteriaceae
Halosimplex_carlsbadense__AB072816__Halobacteriaceae
Methanocorpusculum_bavaricum__AUMX01000028__Methanocorpusculaceae
Methanocorpusculum_labreanum__CP000559__Methanocorpusculaceae
Methanospirillum_hungatei__CP000254__Methanospirillaceae
Methanosphaerula_palustris__CP001338__Methanoregulaceae
Methanofollis_liminatans__AGCO01000001__Methanomicrobiaceae
Methanoculleus_marisnigri__CP000562__Methanomicrobiaceae
Methanolacinia_petrolearia__CP002117__Methanomicrobiaceae
Methanosarcina_acetivorans__AE010299__Methanosarcinaceae
Methanomethylovorans_hollandica__CP003362__Methanosarcinaceae
Methanococcoides_burtonii__CP000300__Methanosarcinaceae
Methanosalsum_zhilinae__CP002101__Methanosarcinaceae
Methanohalobium_evestigatum__CP002069__Methanosarcinaceae
Methanothrix_thermoacetophila__CP000477__Methanotrichaceae
Thermoplasma_acidophilum__AL445067__Thermoplasmataceae
Thermoplasma_volcanium__BA000011__Thermoplasmataceae
Picrophilus_torridus__AE017261__Picrophilaceae
Archaeoglobus_fulgidus__AE000782__Archaeoglobaceae
Archaeoglobus_veneficus__CP002588__Archaeoglobaceae
Ferroglobus_placidus__CP001899__Archaeoglobaceae
Archaeoglobus_profundus__CP001857__Archaeoglobaceae
Methanococcus_aeolicus__CP000743__Methanococcaceae
Methanococcus_vannielii__CP000742__Methanococcaceae
Methanothermococcus_okinawensis__CP002792__Methanococcaceae
Methanotorris_formicicus__AGJL01000032__Methanocaldococcaceae
Methanocaldococcus_jannaschii__L77117__Methanocaldococcaceae
Methanocaldococcus_vulcanius__CP001787__Methanocaldococcaceae
Methanocaldococcus_fervens__CP001696__Methanocaldococcaceae
Methanocaldococcus_infernus__CP002009__Methanocaldococcaceae
Methanobrevibacter_ruminantium__CP001719__Methanobacteriaceae
Methanobrevibacter_smithii__CP000678__Methanobacteriaceae
Methanosphaera_stadtmanae__CP000102__Methanobacteriaceae
Methanothermobacter_marburgensis__X15364__Methanobacteriaceae
Methanothermobacter_thermautotrophicus__AE000666__Methanobacteriaceae
Thermococcus_kodakarensis__AP006878__Thermococcaceae
Thermococcus_zilligii__AJLF01000002__Thermococcaceae
Thermococcus_gammatolerans__CP001398__Thermococcaceae
Thermococcus_celer__M67497__Thermococcaceae
Thermococcus_barophilus__CP002372__Thermococcaceae
Thermococcus_litoralis__CP006670__Thermococcaceae
Thermococcus_sibiricus__CP001463__Thermococcaceae
Pyrococcus_furiosus__AE009950__Thermococcaceae
Pyrococcus_horikoshii__BA000001__Thermococcaceae
Methanopyrus_kandleri__AE009439__Methanopyraceae
Sulfolobus_acidocaldarius__U32320__Sulfolobaceae
Sulfolobus_solfataricus__M67495__Sulfolobaceae
Stygiolobus_azoricus__U32319__Sulfolobaceae
Sulfolobus_tokodaii__BA000023__Sulfolobaceae
Acidianus_infernus__U32318__Sulfolobaceae
Metallosphaera_sedula__CP000682__Sulfolobaceae
Sulfolobus_shibatae__U32321__Sulfolobaceae
Caldisphaera_lagunensis__CP003378__Caldisphaeraceae
Desulfurococcus_fermentans__CP003321__Desulfurococcaceae
Desulfurococcus_kamchatkensis__CP001140__Desulfurococcaceae
Thermosphaera_aggregans__CP001939__Desulfurococcaceae
Staphylothermus_hellenicus__CP002051__Desulfurococcaceae
Staphylothermus_marinus__CP000575__Desulfurococcaceae
Hyperthermus_butylicus__CP000493__Pyrodictiaceae
Ignicoccus_hospitalis__CP000816__Desulfurococcaceae
Ignisphaera_aggregans__CP002098__Desulfurococcaceae
Pyrobaculum_arsenaticum__CP000660__Thermoproteaceae
Pyrobaculum_oguniense__AB185843__Thermoproteaceae
Pyrobaculum_calidifontis__CP000561__Thermoproteaceae
Pyrobaculum_islandicum__CP000504__Thermoproteaceae
Thermoproteus_neutrophilus__CP001014__Thermoproteaceae
Pyrobaculum_aerophilum__AE009441__Thermoproteaceae
Thermoproteus_tenax__FN869859__Thermoproteaceae
Caldivirga_maquilingensis__CP000852__Thermoproteaceae
Vulcanisaeta_distributa__CP002100__Thermoproteaceae
Thermofilum_pendens__X14835__Thermofilaceae
