# Supplementary material for: Mutational characterization and mapping of the 70S ribosome active site
Source: Nucleic Acids Res. 2020 Feb 3;48(5):2777–89. doi: 10.1093/nar/gkaa001 (PMC7049736; doi:10.1093/nar/gkaa001)
Supplement: gkaa001_Supplemental_Files [file gkaa001_supplemental_files.zip › 2019-AED-PTC_Supplementary_LTPs123_LSU_tree.newick]

[All-Species Living Tree. 23S rRNA. February 2017

tree_LTPs123_LSU:
RAxML with GTRGAMM distances and 'new rapid hill
climbing' algorithm.

2808 sequences included in the analysis:
1614 type strains + 1194 support sequences

Fields displayed: fullname_ltp, acc, hi_tax_ltp
]
((((((((((((((((((((((((((((((((((((((((((Aeromonas_hydrophila_subsp._anaerogenes__AF508058__Aeromonadaceae:0.00001,
Aeromonas_hydrophila_subsp._hydrophila__CP000462__Aeromonadaceae:0.00006
):0.00009,
Aeromonas_media__AF508059__Aeromonadaceae:0.00004
):0.00004,
((Aeromonas_salmonicida_subsp._salmonicida__AY987630__Aeromonadaceae:0.00016,
Aeromonas_salmonicida_subsp._pectinolytica__ARYZ01000149__Aeromonadaceae:0.00001
):0.00004,
Aeromonas_jandaei__AY138850__Aeromonadaceae:0.00008
):0.00002
):0.00002,
((Aeromonas_molluscorum__AY987651__Aeromonadaceae:0.00012,
Aeromonas_sobria__AF508060__Aeromonadaceae:0.00008
):0.00005,
Aeromonas_eucrenophila__AF508085__Aeromonadaceae:0.00004
):0.00002
):0.00004,
((Aeromonas_bestiarum__AF508056__Aeromonadaceae:0.00001,
Aeromonas_popoffii__AY127578__Aeromonadaceae:0.00000
):0.00000,
Aeromonas_encheleia__AF516265__Aeromonadaceae:0.00004
):0.00004
):0.00008,
(Aeromonas_ichthiosmia__AF516266__Aeromonadaceae:0.00001,
Aeromonas_veronii__AF508087__Aeromonadaceae:0.00005
):0.00005
):0.00017,
Aeromonas_schubertii__AY127577__Aeromonadaceae:0.00026
)Aeromonadaceae:0.00039,
((Anaerobiospirillum_succiniciproducens__FJ410379__Succinivibrionaceae:0.00328,
Succinimonas_amylolytica__ARKF01000014__Succinivibrionaceae:0.00287
)Succinivibrionaceae:0.00081,
Tolumonas_auensis__CP001616__Aeromonadaceae:0.00073
):0.00032
)Aeromonadales:0.00049,
((Alishewanella_aestuarii__ALAB01000032__Alteromonadaceae:0.00003,
Alishewanella_jeotgali__AHTH01000007__Alteromonadaceae:0.00003
):0.00004,
Alishewanella_agri__AKKU01000005__Alteromonadaceae:0.00003
)Other_Alteromonadales__Alishewanella_:0.00106
):0.00031,
((((((Paraglaciecola_agarilytica__BAEK01000002__Alteromonadaceae:0.00000,
Paraglaciecola_chathamensis__BAEM01000052__Alteromonadaceae:0.00002
):0.00022,
Paraglaciecola_polaris__BAER01000081__Alteromonadaceae:0.00007
):0.00020,
Paraglaciecola_psychrophila__CP003837__Alteromonadaceae:0.00054
):0.00017,
((Glaciecola_nitratireducens__CP003060__Alteromonadaceae:0.00021,
Glaciecola_pallidula__BAEQ01000001__Alteromonadaceae:0.00021
):0.00013,
Glaciecola_punicea__BAET01000017__Alteromonadaceae:0.00077
):0.00022
):0.00032,
Alteromonas_macleodii__CP003841__Alteromonadaceae:0.00062
)Alteromonadaceae:0.00063,
((Idiomarina_baltica__AAMX01000051__Idiomarinaceae:0.00056,
Idiomarina_loihiensis__AE017340__Idiomarinaceae:0.00051
)Idiomarinaceae:0.00079,
Pseudoalteromonas_tunicata__AAOH01000016__Pseudoalteromonadaceae:0.00098
):0.00028
)Alteromonadales:0.00028
):0.00025,
(((((((((((Vibrio_agarivorans__AJ310649__Vibrionaceae:0.00025,
Vibrio_mediterranei__AJ294422__Vibrionaceae:0.00025
):0.00018,
Vibrio_tubiashii_subsp._tubiashii__AFWI01000081__Vibrionaceae:0.00009
):0.00005,
Vibrio_brasiliensis__AEVS01000027__Vibrionaceae:0.00014
):0.00008,
Vibrio_coralliilyticus__ACZN01000012__Vibrionaceae:0.00019
):0.00007,
Vibrio_orientalis__ACZV01000001__Vibrionaceae:0.00022
):0.00010,
Vibrio_rotiferianus__BAOI01000018__Vibrionaceae:0.00010
):0.00003,
((Vibrio_alginolyticus__CP006718__Vibrionaceae:0.00026,
Vibrio_natriegens__ATWU01000081__Vibrionaceae:0.00018
):0.00013,
Vibrio_harveyi__BAOD01000003__Vibrionaceae:0.00012
):0.00014
):0.00006,
(((Vibrio_metschnikovii__ACZO01000006__Vibrionaceae:0.00030,
Vibrio_ordalii__AEZC01000150__Vibrionaceae:0.00041
):0.00031,
(Vibrio_navarrensis__AJ294423__Vibrionaceae:0.00041,
Vibrio_vulnificus__X87293__Vibrionaceae:0.00009
):0.00017
):0.00007,
Vibrio_furnissii__ACZP01000018__Vibrionaceae:0.00029
):0.00016
):0.00016,
((Vibrio_ichthyoenteri__AFWF01000205__Vibrionaceae:0.00000,
Vibrio_scophthalmi__AFWE01000003__Vibrionaceae:0.00003
):0.00035,
(Vibrio_lentus__AJ294421__Vibrionaceae:0.00018,
Vibrio_pelagius__AJ294424__Vibrionaceae:0.00023
):0.00035
):0.00009
):0.00016,
((Grimontia_hollisae__ADAQ01000011__Vibrionaceae:0.00079,
Salinivibrio_costicola_subsp._costicola__ASAI01000084__Vibrionaceae:0.00079
):0.00026,
(Photobacterium_damselae_subsp._piscicida__Y18520__Vibrionaceae:0.00001,
Photobacterium_damselae_subsp._damselae__ADBS01000001__Vibrionaceae:0.00003
):0.00070
):0.00013
)Vibrionales:0.00059,
(Moritella_marina__ALOE01000016__Moritellaceae:0.00107,
Psychromonas_ingrahamii__CP000510__Psychromonadaceae:0.00101
):0.00032
):0.00023
):0.00004,
(((((((((Shewanella_halifaxensis__CP000931__Shewanellaceae:0.00006,
Shewanella_pealeana__CP000851__Shewanellaceae:0.00003
):0.00022,
Shewanella_piezotolerans__CP000472__Shewanellaceae:0.00006
):0.00020,
Shewanella_woodyi__CP000961__Shewanellaceae:0.00012
):0.00010,
Shewanella_sediminis__CP000821__Shewanellaceae:0.00011
):0.00012,
Shewanella_violacea__AP011177__Shewanellaceae:0.00017
):0.00033,
(Shewanella_denitrificans__CP000302__Shewanellaceae:0.00028,
Shewanella_oneidensis__AE014299__Shewanellaceae:0.00053
):0.00021
):0.00012,
Shewanella_loihica__CP000606__Shewanellaceae:0.00026
):0.00010,
Shewanella_amazonensis__CP000507__Shewanellaceae:0.00050
)Shewanellaceae:0.00080,
Ferrimonas_balearica__CP002209__Ferrimonadaceae:0.00074
)Other_Alteromonadales__Shewanellaceae_and_Ferrimonadaceae_:0.00030
):0.00019,
((((((((((Providencia_alcalifaciens__ABXW01000039__Enterobacteriaceae:0.00014,
Providencia_sneebia__AKKN01000006__Enterobacteriaceae:0.00015
):0.00004,
(Providencia_burhodogranariea__AKKL01000059__Enterobacteriaceae:0.00013,
Providencia_rustigianii__ABXV02000069__Enterobacteriaceae:0.00005
):0.00004
):0.00029,
((Proteus_mirabilis__AY116929__Enterobacteriaceae:0.00039,
Proteus_vulgaris__AY116927__Enterobacteriaceae:0.00069
):0.00024,
Morganella_morganii_subsp._morganii__AY116909__Enterobacteriaceae:0.00073
):0.00013
):0.00021,
Arsenophonus_nasoniae__AY264674__Enterobacteriaceae:0.00044
):0.00012,
Photorhabdus_luminescens_subsp._laumondii__BX571861__Enterobacteriaceae:0.00068
):0.00030,
Xenorhabdus_nematophila__FN667742__Enterobacteriaceae:0.00052
):0.00009,
(((Dickeya_chrysanthemi__AOOA01000074__Enterobacteriaceae:0.00014,
Dickeya_zeae__AOOF01000041__Enterobacteriaceae:0.00008
):0.00011,
Dickeya_dadantii_subsp._dieffenbachiae__AOOG01000073__Enterobacteriaceae:0.00008
):0.00019,
Pectobacterium_wasabiae__AKVS01000019__Enterobacteriaceae:0.00034
):0.00020
):0.00007,
(((((Yersinia_mollaretii__AALD02000094__Enterobacteriaceae:0.00007,
Yersinia_ruckeri__ACCC01000085__Enterobacteriaceae:0.00012
):0.00010,
Yersinia_massiliensis__CAKR01000051__Enterobacteriaceae:0.00005
):0.00021,
Rahnella_aquatilis__CP003244__Enterobacteriaceae:0.00030
):0.00006,
(Serratia_liquefaciens__CP006252__Enterobacteriaceae:0.00013,
Serratia_odorifera__ADBY01000070__Enterobacteriaceae:0.00015
):0.00016
):0.00026,
(Edwardsiella_ictaluri__DQ314205__Enterobacteriaceae:0.00008,
Edwardsiella_tarda__DQ211093__Enterobacteriaceae:0.00012
):0.00029
):0.00015
):0.00011,
(((((((Cronobacter_dublinensis_subsp._lausannensis__AJKY01000085__Enterobacteriaceae:0.00000,
Cronobacter_dublinensis_subsp._lactaridi__AJKX01000072__Enterobacteriaceae:0.00007
):0.00013,
Cronobacter_malonaticus__AJKV01000116__Enterobacteriaceae:0.00012
):0.00023,
((Escherichia_fergusonii__CU928158__Enterobacteriaceae:0.00003,
Escherichia_coli__AJ278710__Enterobacteriaceae:0.00005
):0.00013,
Salmonella_enterica_subsp._enterica__CP009102__Enterobacteriaceae:0.00028
):0.00015
):0.00006,
Kosakonia_radicincitans__AKYD01000002__Enterobacteriaceae:0.00028
):0.00005,
(((Enterobacter_aerogenes__CP002824__Enterobacteriaceae:0.00017,
Klebsiella_pneumoniae_subsp._pneumoniae__X87284__Enterobacteriaceae:0.00004
):0.00001,
Klebsiella_pneumoniae_subsp._rhinoscleromatis__ACZD01000037__Enterobacteriaceae:0.00002
):0.00016,
((Enterobacter_hormaechei__AFHR01000075__Enterobacteriaceae:0.00010,
Enterobacter_mori__AEXB01000022__Enterobacteriaceae:0.00019
):0.00005,
Enterobacter_cloacae_subsp._cloacae__CP001918__Enterobacteriaceae:0.00006
):0.00015
):0.00007
):0.00020,
(Erwinia_pyrifoliae__FN392235__Enterobacteriaceae:0.00012,
Erwinia_tasmaniensis__CU468135__Enterobacteriaceae:0.00011
):0.00040
):0.00008,
Cedecea_davisae__ATDT01000041__Enterobacteriaceae:0.00021
):0.00011
)Enterobacteriales:0.00061,
((((((((Actinobacillus_pleuropneumoniae__ADOD01000042__Pasteurellaceae:0.00029,
Actinobacillus_ureae__AEVG01000160__Pasteurellaceae:0.00041
):0.00009,
Haemophilus_sputorum__AFNK01000029__Pasteurellaceae:0.00037
):0.00011,
Pasteurella_bettyae__AJSX01000001__Pasteurellaceae:0.00078
):0.00005,
Haemophilus_paracuniculus__AB303970__Pasteurellaceae:0.00038
):0.00011,
Actinobacillus_minor__ACQL01000002__Pasteurellaceae:0.00028
):0.00011,
Haemophilus_parasuis__AB303971__Pasteurellaceae:0.00039
):0.00017,
((((Haemophilus_parainfluenzae__AEWU01000022__Pasteurellaceae:0.00006,
Haemophilus_pittmaniae__AFUV01000020__Pasteurellaceae:0.00015
):0.00010,
Aggregatibacter_aphrophilus__AEWB01000031__Pasteurellaceae:0.00034
):0.00032,
Aggregatibacter_actinomycetemcomitans__AQUU01000029__Pasteurellaceae:0.00115
):0.00022,
Pasteurella_dagmatis__ACZR01000004__Pasteurellaceae:0.00051
):0.00006
):0.00011,
Actinobacillus_succinogenes__CP000746__Pasteurellaceae:0.00086
)Pasteurellales:0.00167
):0.00081
):0.00047,
Reinekea_blandensis__AAOE01000002__Oceanospirillaceae:0.00124
):0.00040,
((Bermanella_marisrubri__AAQH01000014__Oceanospirillaceae:0.00114,
Thalassolituus_oleivorans__HF680312__Oceanospirillaceae:0.00077
):0.00025,
Marinomonas_mediterranea__CP002583__Oceanospirillaceae:0.00101
)Oceanospirillales:0.00020
):0.00016,
((((((Saccharophagus_degradans__CP000282__Cellvibrionaceae:0.00067,
Teredinibacter_turnerae__ARAH01000065__Cellvibrionaceae:0.00049
):0.00036,
Gilvimarinus_chinensis__ARIX01000012__Cellvibrionaceae:0.00061
):0.00030,
Marinimicrobium_agarilyticum__AUHU01000018__Cellvibrionaceae:0.00071
):0.00005,
Cellvibrio_japonicus__CP000934__Cellvibrionaceae:0.00102
)Cellvibrionaceae:0.00027,
(Haliea_salexigens__AUHJ01000047__Halieaceae:0.00096,
Spongiibacter_tropicus__ATUS01000006__Spongiibacteraceae:0.00097
):0.00036
)Cellvibrionales:0.00032,
(Kangiella_aquimarina__ARFE01000004__Kangiellaceae:0.00006,
Kangiella_koreensis__CP001707__Kangiellaceae:0.00014
)Other_Oceanospirillales__Alcanivoracaceae_:0.00127
):0.00010
):0.00022,
(Piscirickettsia_salmonis__AMGC01000378__Piscirickettsiaceae:0.00169,
Zooshikella_ganghwensis__AUAF01000218__Hahellaceae:0.00110
):0.00041
):0.00008,
((((((((((((((((((((Acinetobacter_johnsonii__APON01000010__Moraxellaceae:0.00009,
Acinetobacter_lwoffii__APQS01000021__Moraxellaceae:0.00029
):0.00007,
Acinetobacter_bouvetii__APQD01000005__Moraxellaceae:0.00022
):0.00004,
Acinetobacter_schindleri__APPQ01000002__Moraxellaceae:0.00021
):0.00020,
(Acinetobacter_bereziniae__APQG01000020__Moraxellaceae:0.00006,
Acinetobacter_guillouiae__APOS01000004__Moraxellaceae:0.00005
):0.00017
):0.00018,
Acinetobacter_gerneri__APPN01000046__Moraxellaceae:0.00022
):0.00009,
((Psychrobacter_arcticus__CP000082__Moraxellaceae:0.00002,
Psychrobacter_cryohalolentis__CP000323__Moraxellaceae:0.00002
):0.00065,
Moraxella_boevrei__ARBT01000034__Moraxellaceae:0.00047
):0.00115
):0.00002,
Acinetobacter_radioresistens__BAGY01000082__Moraxellaceae:0.00038
):0.00006,
(Acinetobacter_tandoii__AQFM01000022__Moraxellaceae:0.00011,
Acinetobacter_towneri__APPY01000065__Moraxellaceae:0.00033
):0.00005
):0.00005,
((Acinetobacter_baumannii__APRG01000001__Moraxellaceae:0.00014,
Acinetobacter_pittii__APQP01000002__Moraxellaceae:0.00003
):0.00010,
Acinetobacter_calcoaceticus__X87280__Moraxellaceae:0.00005
):0.00003
):0.00006,
(Acinetobacter_baylyi__APPT01000014__Moraxellaceae:0.00018,
Acinetobacter_ursingii__APQA01000001__Moraxellaceae:0.00018
):0.00007
):0.00007,
Acinetobacter_parvus__APOM01000002__Moraxellaceae:0.00008
):0.00012,
Acinetobacter_tjernbergiae__ARFU01000016__Moraxellaceae:0.00012
):0.00005,
Acinetobacter_junii__APPX01000001__Moraxellaceae:0.00003
):0.00005,
Acinetobacter_haemolyticus__APQQ01000003__Moraxellaceae:0.00006
)Moraxellaceae:0.00245,
Pseudomonas_putida__AP013070__Pseudomonadaceae:0.00010
):0.00029,
(((Pseudomonas_agarici__AKBQ01000006__Pseudomonadaceae:0.00012,
Pseudomonas_avellanae__AKBS01001373__Pseudomonadaceae:0.00027
):0.00003,
Pseudomonas_fluorescens__AMZG01000023__Pseudomonadaceae:0.00002
):0.00003,
Pseudomonas_tolaasii__AJXK01013318__Pseudomonadaceae:0.00002
):0.00013
):0.00040,
(Pseudomonas_aeruginosa__Y00432__Pseudomonadaceae:0.00036,
Pseudomonas_thermotolerans__AQPA01000015__Pseudomonadaceae:0.00038
):0.00033
):0.00022,
Pseudomonas_stutzeri__AGSL01000064__Pseudomonadaceae:0.00017
):0.00053,
Pseudomonas_pelagia__AROI01000050__Pseudomonadaceae:0.00055
)Pseudomonadales:0.00063,
(((((Marinobacter_algicola__ABCP01000031__Alteromonadaceae:0.00037,
Marinobacter_lipolyticus__ASAD01000031__Alteromonadaceae:0.00011
):0.00036,
Marinobacter_santoriniensis__APAT01000037__Alteromonadaceae:0.00022
):0.00014,
Marinobacter_hydrocarbonoclasticus__CP000514__Alteromonadaceae:0.00008
)Other_Alteromonadales__Marinobacter_:0.00079,
Hahella_chejuensis__CP000155__Hahellaceae:0.00101
):0.00032,
Alcanivorax_borkumensis__AM286690__Alcanivoracaceae:0.00130
):0.00032
):0.00015
):0.00022,
(((((((((((((Halomonas_almeriensis__FN257744__Halomonadaceae:0.00006,
Halomonas_halmophila__AJ306879__Halomonadaceae:0.00006
):0.00026,
(Halomonas_elongata__AJ306877__Halomonadaceae:0.00002,
Halomonas_eurihalina__AJ306878__Halomonadaceae:0.00004
):0.00012
):0.00025,
(Halomonas_halophila__FN257745__Halomonadaceae:0.00000,
Halomonas_salina__AJ306884__Halomonadaceae:0.00000
):0.00027
):0.00013,
((Halomonas_maura__FN257746__Halomonadaceae:0.00021,
Halomonas_organivorans__AM941751__Halomonadaceae:0.00017
):0.00012,
Halomonas_koreensis__FN257747__Halomonadaceae:0.00013
):0.00008
):0.00017,
((Halomonas_halocynthiae__FN257752__Halomonadaceae:0.00074,
Halomonas_halodenitrificans__FN257751__Halomonadaceae:0.00032
):0.00016,
Halomonas_alimentaria__FN257749__Halomonadaceae:0.00011
):0.00010
):0.00006,
(((Halomonas_cupida__AJ306875__Halomonadaceae:0.00033,
Halomonas_taeanensis__AY829729__Halomonadaceae:0.00042
):0.00007,
(Halomonas_desiderata__AJ306876__Halomonadaceae:0.00024,
Halomonas_ventosae__FN257748__Halomonadaceae:0.00024
):0.00008
):0.00007,
Halomonas_campaniensis__FN257750__Halomonadaceae:0.00024
):0.00006
):0.00010,
(Halomonas_campisalis__AM941752__Halomonadaceae:0.00018,
Halomonas_pacifica__AJ306882__Halomonadaceae:0.00032
):0.00009
):0.00009,
Halomonas_pantelleriensis__AJ306883__Halomonadaceae:0.00030
):0.00005,
((((((Halomonas_aquamarina__AJ306874__Halomonadaceae:0.00000,
Halomonas_meridiana__AJ306881__Halomonadaceae:0.00005
):0.00006,
Halomonas_axialensis__FN257753__Halomonadaceae:0.00004
):0.00007,
(Halomonas_magadiensis__AM941747__Halomonadaceae:0.00001,
Halomonas_stevensii__AJTS01000043__Halomonadaceae:0.00002
):0.00015
):0.00016,
((((Halomonas_boliviensis__FN257754__Halomonadaceae:0.00008,
Halomonas_variabilis__AJ306886__Halomonadaceae:0.00024
):0.00004,
Halomonas_titanicae__AOPO01000034__Halomonadaceae:0.00008
):0.00003,
Halomonas_sulfidaeris__AM941748__Halomonadaceae:0.00011
):0.00010,
Halomonas_neptunia__FN257755__Halomonadaceae:0.00014
):0.00019
):0.00009,
(Halomonas_hydrothermalis__AM941749__Halomonadaceae:0.00006,
Halomonas_venusta__AJ306887__Halomonadaceae:0.00000
):0.00004
):0.00022,
((Halomonas_jeotgali__AMQY01000011__Halomonadaceae:0.00103,
Halomonas_subglaciescola__AJ306885__Halomonadaceae:0.00019
):0.00038,
Halomonas_anticariensis__FN263244__Halomonadaceae:0.00048
):0.00017
):0.00023
):0.00027,
(((((Chromohalobacter_beijerinckii__FN257758__Halomonadaceae:0.00004,
Chromohalobacter_canadensis__AJ306870__Halomonadaceae:0.00004
):0.00005,
(Chromohalobacter_nigrandesensis__FN257760__Halomonadaceae:0.00023,
Chromohalobacter_sarecensis__FN257759__Halomonadaceae:0.00005
):0.00004
):0.00010,
Chromohalobacter_marismortui__AJ306872__Halomonadaceae:0.00021
):0.00020,
(Chromohalobacter_israelensis__AJ306871__Halomonadaceae:0.00001,
Chromohalobacter_salexigens__CP000285__Halomonadaceae:0.00005
):0.00013
):0.00025,
((Salinicola_salarius__FN296149__Halomonadaceae:0.00010,
Salinicola_socius__FN296151__Halomonadaceae:0.00008
):0.00014,
Salinicola_halophilus__FN296150__Halomonadaceae:0.00018
):0.00025
):0.00016
):0.00013,
(Halomonas_muralis__FN257757__Halomonadaceae:0.00060,
Modicisalibacter_tunisiensis__FN257756__Halomonadaceae:0.00052
):0.00020
):0.00027,
(((Kushneria_avicenniae__AM941755__Halomonadaceae:0.00018,
Kushneria_indalinina__AM941754__Halomonadaceae:0.00006
):0.00009,
Kushneria_marisflavi__AM941753__Halomonadaceae:0.00003
):0.00082,
Cobetia_marina__AJ306880__Halomonadaceae:0.00068
):0.00017
):0.00029,
((Carnimonas_nigrificans__AM941757__Halomonadaceae:0.00048,
Halotalea_alkalilenta__FN257762__Halomonadaceae:0.00067
):0.00024,
Zymobacter_palmae__AM941758__Halomonadaceae:0.00041
):0.00040
)Other_Oceanospirillales__Halomonadaceae_:0.00109
):0.00024,
((((Legionella_dumoffii__AGVU01000004__Legionellaceae:0.00023,
Legionella_drancourtii__ACUL02000182__Legionellaceae:0.00034
):0.00013,
Legionella_pneumophila_subsp._pneumophila__AE017354__Legionellaceae:0.00043
):0.00042,
Legionella_oakridgensis__CP004006__Legionellaceae:0.00097
)Legionellales:0.00112,
((Francisella_noatunensis_subsp._orientalis__EU683030__Francisellaceae:0.00011,
Francisella_philomiragia__ABYY01000004__Francisellaceae:0.00016
):0.00010,
Francisella_tularensis_subsp._mediasiatica__CP000915__Francisellaceae:0.00027
)Other_Thiotrichaless__Francisellaceae_:0.00235
):0.00070
):0.00018,
((Thioalkalimicrobium_aerophilum__CP007030__Piscirickettsiaceae:0.00007,
Thioalkalimicrobium_cyclicum__CP002776__Piscirickettsiaceae:0.00010
)Thioalkalimicrobium:0.00072,
Thiomicrospira_halophila__ARAR01000001__Piscirickettsiaceae:0.00078
)Other_Thiotrichales__Piscirickettsiaceae_:0.00123
):0.00018,
((((Halorhodospira_halophila__CP000544__Ectothiorhodospiraceae:0.00106,
Nitrococcus_mobilis__AAOF01000010__Ectothiorhodospiraceae:0.00089
):0.00036,
Alkalilimnicola_ehrlichii__CP000453__Ectothiorhodospiraceae:0.00085
):0.00041,
Nitrosococcus_oceani__CP000127__Chromatiaceae:0.00156
):0.00029,
((Thioalkalivibrio_nitratireducens__CP003989__Ectothiorhodospiraceae:0.00023,
Thioalkalivibrio_thiocyanoxidans__ARQK01000032__Ectothiorhodospiraceae:0.00048
):0.00029,
Thiorhodospira_sibirica__AGFD01000020__Ectothiorhodospiraceae:0.00101
):0.00050
)Other_Chromatiales__Ectothiorhodospiraceae_:0.00018
):0.00016,
((((Methylomicrobium_album__AFJF02000001__Methylococcaceae:0.00080,
Methylosarcina_fibrata__ARCU01000003__Methylococcaceae:0.00041
):0.00054,
Methylobacter_tundripaludum__AEGW02000009__Methylococcaceae:0.00046
)Methylococcales:0.00049,
Cycloclasticus_pugetii__ARVU01000001__Piscirickettsiaceae:0.00096
):0.00041,
Sedimenticola_selenatireducens__ATZE01000023__Unclassified_Gammaproteobacteria:0.00117
):0.00014
):0.00011,
(((Allochromatium_vinosum__CP001896__Chromatiaceae:0.00069,
Thiocystis_violascens__CP003154__Chromatiaceae:0.00080
):0.00040,
Marichromatium_purpuratum__CP007031__Chromatiaceae:0.00054
)Chromatiales:0.00058,
Methylococcus_capsulatus__AUKJ01000009__Methylococcaceae:0.00148
):0.00019
):0.00018,
(((Thiothrix_disciformis__AQVE01000030__Thiotrichaceae:0.00068,
Thiothrix_nivea__AJUL01000009__Thiotrichaceae:0.00070
):0.00066,
Leucothrix_mucor__ATTE01000001__Thiotrichaceae:0.00157
)Thiotricales:0.00026,
Cardiobacterium_hominis__ACKY01000036__Cardiobacteriaceae:0.00206
):0.00031
):0.00020,
(((((((Xanthomonas_campestris__AE008922__Lysobacteraceae:0.00003,
Xanthomonas_gardneri__AEQX01000446__Lysobacteraceae:0.00001
):0.00002,
Xanthomonas_vesicatoria__AEQV01000157__Lysobacteraceae:0.00000
):0.00038,
Xylella_fastidiosa_subsp._multiplex__AUAJ01000010__Lysobacteraceae:0.00062
):0.00001,
Xanthomonas_translucens__CAPJ01000550__Lysobacteraceae:0.00023
):0.00079,
((Arenimonas_composti__AUFF01000024__Lysobacteraceae:0.00064,
Arenimonas_oryziterrae__ATVD01000007__Lysobacteraceae:0.00039
):0.00025,
Silanimonas_lenta__AUBD01000010__Lysobacteraceae:0.00059
):0.00018
)Lysobacteriaceae:0.00032,
((Rhodanobacter_fulvus__AJXU01000048__Rhodanobacteraceae:0.00013,
Rhodanobacter_spathiphylli__AJXT01000061__Rhodanobacteraceae:0.00011
):0.00027,
Frateuria_aurantia__CP003350__Rhodanobacteraceae:0.00046
)Rhodanobacteraceae:0.00083
)Lysobacteriales:0.00138,
(Hydrocarboniphaga_effusa__AKGD01000001__Nevskiaceae:0.00100,
Nevskia_ramosa__ATVI01000012__Nevskiaceae:0.00089
)Nevskiales:0.00123
):0.00019
)Gammaproteobacteria:0.00025,
(((((((((((((((Burkholderia_mallei__CP000010__Burkholderiaceae:0.00001,
Burkholderia_pseudomallei__Y17184__Burkholderiaceae:0.00002
):0.00013,
(Burkholderia_oklahomensis__ABBG01000575__Burkholderiaceae:0.00015,
Burkholderia_thailandensis__CP000086__Burkholderiaceae:0.00000
):0.00004
):0.00006,
Burkholderia_multivorans__ALIW01000091__Burkholderiaceae:0.00014
):0.00005,
((Burkholderia_ambifaria__CP000440__Burkholderiaceae:0.00007,
Burkholderia_lata__CP000151__Burkholderiaceae:0.00006
):0.00003,
(Burkholderia_cenocepacia__AM747720__Burkholderiaceae:0.00004,
Burkholderia_vietnamiensis__Y18705__Burkholderiaceae:0.00001
):0.00007
):0.00004
):0.00008,
Burkholderia_glumae__AMRF01000003__Burkholderiaceae:0.00004
):0.00004,
Burkholderia_gladioli__Y17182__Burkholderiaceae:0.00010
):0.00014,
(((Paraburkholderia_phytofirmans__CP001052__Burkholderiaceae:0.00000,
Paraburkholderia_xenovorans__CP000271__Burkholderiaceae:0.00023
):0.00021,
Paraburkholderia__phenoliruptrix__ASXI01000072__Burkholderiaceae:0.00019
):0.00011,
Paraburkholderia_phymatum__CP001043__Burkholderiaceae:0.00046
):0.00015
):0.00044,
Paraburkholderia_rhizoxinica__FR687359__Burkholderiaceae:0.00037
):0.00026,
((Cupriavidus_necator__CP002877__Burkholderiaceae:0.00004,
Cupriavidus_taiwanensis__CU633749__Burkholderiaceae:0.00011
):0.00005,
Cupriavidus_metallidurans__CP000352__Burkholderiaceae:0.00006
):0.00033
)Burkholderiaceae:0.00037,
(((((Janthinobacterium_agaricidamnosum__HG322949__Oxalobacteraceae:0.00033,
Massilia_timonae__AGZI01000068__Oxalobacteraceae:0.00038
):0.00053,
Collimonas_fungivorans__DQ314864__Oxalobacteraceae:0.00025
):0.00014,
((Herbaspirillum_hiltneri__DQ150552__Oxalobacteraceae:0.00004,
Herbaspirillum_lusitanum__AJHH01000137__Oxalobacteraceae:0.00010
):0.00009,
Herbaspirillum_autotrophicum__DQ150562__Oxalobacteraceae:0.00007
):0.00003
):0.00007,
(((((Herbaspirillum_huttiense_subsp._huttiense__DQ150561__Oxalobacteraceae:0.00004,
Herbaspirillum_huttiense_subsp._putei__ANJR01000020__Oxalobacteraceae:0.00000
):0.00000,
Herbaspirillum_rubrisubalbicans__DQ150559__Oxalobacteraceae:0.00009
):0.00005,
Herbaspirillum_seropedicae__DQ150556__Oxalobacteraceae:0.00007
):0.00003,
Herbaspirillum_frisingense__AEEC02000072__Oxalobacteraceae:0.00001
):0.00016,
Herbaspirillum_chlorophenolicum__DQ150557__Oxalobacteraceae:0.00015
):0.00007
)Oxalobacteraceae:0.00048,
Polynucleobacter_necessarius_subsp._asymbioticus__CP000655__Burkholderiaceae:0.00118
):0.00014
):0.00017,
(((((((Bordetella_bronchiseptica__X70371__Alcaligenaceae:0.00002,
Bordetella_parapertussis__X68368__Alcaligenaceae:0.00001
):0.00005,
Bordetella_pertussis__HE965805__Alcaligenaceae:0.00002
):0.00006,
(Bordetella_avium__X70370__Alcaligenaceae:0.00031,
Bordetella_holmesii__CP007494__Alcaligenaceae:0.00002
):0.00007
):0.00007,
Bordetella_petrii__AM902716__Alcaligenaceae:0.00019
):0.00021,
Achromobacter_xylosoxidans_subsp._xylosoxidans__CP006958__Alcaligenaceae:0.00029
):0.00021,
((Advenella_kashmirensis__CP003555__Alcaligenaceae:0.00048,
Taylorella_equigenitalis__CP003264__Alcaligenaceae:0.00127
):0.00041,
(Alcaligenes_faecalis_subsp._faecalis__X87282__Alcaligenaceae:0.00003,
Alcaligenes_faecalis_subsp._phenolicus__AUBT01000024__Alcaligenaceae:0.00000
):0.00081
):0.00018
)Alcaligenaceae:0.00053,
Sutterella_parvirubra__AFBQ01000010__Sutterellaceae:0.00187
):0.00023
):0.00036,
((((((Alicycliphilus_denitrificans__CP002657__Comamonadaceae:0.00036,
Comamonas_testosteroni__AHIL01000001__Comamonadaceae:0.00047
):0.00023,
Acidovorax_avenae_subsp._avenae__CP002521__Comamonadaceae:0.00016
):0.00026,
Hylemonella_gracilis__AEGR01000103__Comamonadaceae:0.00023
):0.00011,
(Polaromonas_naphthalenivorans__CP000529__Comamonadaceae:0.00031,
Albidiferax_ferrireducens__CP000267__Comamonadaceae:0.00017
):0.00010
):0.00016,
(Brachymonas_chironomi__ARGE01000008__Comamonadaceae:0.00137,
Ramlibacter_tataouinensis__CP000245__Comamonadaceae:0.00028
):0.00005
)Comamonadaceae:0.00033,
(Methylibium_petroleiphilum__CP000555__Unclassified_Burkholderiales:0.00031,
Rubrivivax_benzoatilyticus__AEWG01000018__Unclassified_Burkholderiales:0.00042
):0.00047
):0.00098
)Burkholderiales:0.00034,
((((Methylotenera_mobilis__CP001672__Methylophilaceae:0.00024,
Methylophilus_methylotrophus__ARJW01000002__Methylophilaceae:0.00084
):0.00074,
Methylobacillus_flagellatus__CP000284__Methylophilaceae:0.00033
)Methylophilales:0.00071,
(Thiobacillus_denitrificans__AQWL01000003__Hydrogenophilaceae:0.00000,
Thiobacillus_thioparus__ARDU01000016__Hydrogenophilaceae:0.00085
)Hydrogenophilales:0.00110
):0.00020,
((Nitrosomonas_eutropha__CP000450__Nitrosomonadaceae:0.00109,
Nitrosospira_multiformis__CP000103__Nitrosomonadaceae:0.00048
)Nitrosomonadales:0.00080,
Sulfuricella_denitrificans__AP013066__Sulfuricellaceae:0.00131
):0.00014
):0.00010
):0.00017,
(((((((((Neisseria_cinerea__ACDY02000019__Neisseriaceae:0.00001,
Neisseria_polysaccharea__ADBE01000137__Neisseriaceae:0.00005
):0.00004,
(Neisseria_macacae__AFQE01000146__Neisseriaceae:0.00001,
Neisseria_sicca__ACKO02000016__Neisseriaceae:0.00004
):0.00002
):0.00049,
((Kingella_kingae__AFHS01000073__Neisseriaceae:0.00068,
Kingella_oralis__ACJW02000005__Neisseriaceae:0.00021
):0.00019,
Neisseria_bacilliformis__AFAY01000058__Neisseriaceae:0.00017
):0.00018
):0.00023,
(Eikenella_corrodens__ACEA01000028__Neisseriaceae:0.00034,
Kingella_denitrificans__AEWV01000047__Neisseriaceae:0.00036
):0.00035
):0.00013,
(Neisseria_canis__FJ654670__Neisseriaceae:0.00004,
Neisseria_wadsworthii__AGAZ01000083__Neisseriaceae:0.00015
):0.00020
)Neisseriaceae:0.00083,
Chromobacterium_violaceum__AE016825__Chromobacteriaceae:0.00086
):0.00030,
(Chitinimonas_koreensis__ATZZ01000044__Burkholderiaceae:0.00110,
Chitinibacter_tainanensis__AUCN01000007__Chromobacteriaceae:0.00096
):0.00025
):0.00034,
Leeia_oryzae__AQXU01000006__Chromobacteriaceae:0.00091
)Neisseriales:0.00027,
(((Thauera_aminoaromatica__AMXD01000234__Rhodocyclaceae:0.00017,
Thauera_linaloolentis__AMXE01000135__Rhodocyclaceae:0.00025
):0.00011,
Thauera_terpenica__ATJV01000095__Rhodocyclaceae:0.00018
):0.00072,
(Methyloversatilis_universalis__AFHG01000027__Rhodocyclaceae:0.00071,
Sulfuritalea_hydrogenivorans__AP012547__Rhodocyclaceae:0.00075
):0.00026
)Rhodocyclales:0.00041
):0.00009
)Betaproteobacteria:0.00116,
((Acidithiobacillus_ferrooxidans__CP001219__Acidithiobacillaceae:0.00009,
Acidithiobacillus_thiooxidans__AFOH01000120__Acidithiobacillaceae:0.00015
):0.00030,
Acidithiobacillus_caldus__CP005986__Acidithiobacillaceae:0.00037
)Acidithiobacillia:0.00145
):0.00027
):0.00117,
((((((((((((((((Bartonella_henselae__BX897699__Bartonellaceae:0.00008,
Bartonella_quintana__AF410946__Bartonellaceae:0.00021
):0.00007,
Bartonella_alsatica__AIME01000001__Bartonellaceae:0.00005
):0.00001,
(Bartonella_elizabethae__AIMF01000015__Bartonellaceae:0.00013,
Bartonella_tribocorum__AM260525__Bartonellaceae:0.00004
):0.00010
):0.00005,
(Bartonella_vinsonii_subsp._vinsonii__AF411589__Bartonellaceae:0.00009,
Bartonella_vinsonii_subsp._arupensis__AILZ01000013__Bartonellaceae:0.00005
):0.00003
):0.00001,
((Bartonella_doshiae__AILV01000006__Bartonellaceae:0.00002,
Bartonella_grahamii__AF410942__Bartonellaceae:0.00015
):0.00004,
Bartonella_birtlesii__AKIP01000001__Bartonellaceae:0.00001
):0.00004
):0.00009,
(((Bartonella_bovis__AGWA01000007__Bartonellaceae:0.00006,
Bartonella_schoenbuchensis__FN645509__Bartonellaceae:0.00001
):0.00013,
Bartonella_bacilliformis__CP000524__Bartonellaceae:0.00018
):0.00006,
Bartonella_rochalimae__FN645466__Bartonellaceae:0.00020
):0.00012
)Bartonellaceae:0.00076,
((((((Brucella_neotomae__ACEH01000068__Brucellaceae:0.00000,
Brucella_ovis__CP000708__Brucellaceae:0.00000
):0.00000,
Brucella_melitensis__AE008917__Brucellaceae:0.00000
):0.00000,
(Brucella_canis__CP000872__Brucellaceae:0.00000,
Brucella_suis__AE014291__Brucellaceae:0.00000
):0.00001
):0.00001,
(Ochrobactrum_anthropi__CP000759__Brucellaceae:0.00023,
Ochrobactrum_intermedium__ACQA01000003__Brucellaceae:0.00007
):0.00013
):0.00013,
Brucella_microti__CP001578__Brucellaceae:0.00006
)Brucellaceae:0.00046,
Phyllobacterium_myrsinacearum__AY244380__Phyllobacteriaceae:0.00055
):0.00017
):0.00027,
(((Mesorhizobium_huakuii__AY244366__Phyllobacteriaceae:0.00001,
Mesorhizobium_loti__AY244364__Phyllobacteriaceae:0.00000
):0.00000,
Mesorhizobium_mediterraneum__AY244363__Phyllobacteriaceae:0.00012
):0.00002,
Mesorhizobium_metallidurans__CAUM01000060__Phyllobacteriaceae:0.00010
)Phyllobacteriaceae:0.00106
):0.00021,
((((((((((Ensifer_saheli__AY244368__Rhizobiaceae:0.00012,
Ensifer_terangae__AY244369__Rhizobiaceae:0.00015
):0.00009,
Ensifer_fredii__AY244360__Rhizobiaceae:0.00006
):0.00004,
Ensifer_arboris__ATYB01000014__Rhizobiaceae:0.00009
):0.00002,
Ensifer_meliloti__AY244359__Rhizobiaceae:0.00011
):0.00026,
((Rhizobium_tropici__CP004015__Rhizobiaceae:0.00000,
Rhizobium_etli__AY244372__Rhizobiaceae:0.00015
):0.00013,
Rhizobium_rhizogenes__AY244377__Rhizobiaceae:0.00019
):0.00016
):0.00010,
Rhizobium_mongolense__ATTQ01000079__Rhizobiaceae:0.00050
):0.00007,
(Rhizobium_gallicum__ARDC01000036__Rhizobiaceae:0.00000,
Rhizobium_leguminosarum__AY244361__Rhizobiaceae:0.00001
):0.00023
):0.00009,
((Mycoplana_dimorpha__AY244378__Brucellaceae:0.00041,
Zoogloea_ramigera__X88894__Rhodocyclaceae:0.00019
):0.00014,
(Neorhizobium_galegae__AF207783__Rhizobiaceae:0.00067,
Rhizobium_giardinii__ARBG01000149__Rhizobiaceae:0.00040
):0.00009
):0.00011
):0.00018,
((Rhizobium_vitis__AY244374__Rhizobiaceae:0.00010,
Rhizobium_rubi__AY244376__Rhizobiaceae:0.00001
):0.00002,
Rhizobium_radiobacter__AY244373__Rhizobiaceae:0.00006
):0.00048
)Rhizobiaceae:0.00039,
Ahrensia_kielensis__ARFW01000012__Rhodobacteraceae:0.00138
):0.00041
):0.00011,
(Aurantimonas_coralicida__ATXK01000035__Aurantimonadaceae:0.00064,
Fulvimarina_pelagi__AATP01000006__Aurantimonadaceae:0.00107
)Aurantimonadaceae:0.00015
):0.00073,
((((((((((Nitrobacter_hamburgensis__CP000319__Bradyrhizobiaceae:0.00013,
Nitrobacter_winogradskyi__CP000115__Bradyrhizobiaceae:0.00002
):0.00029,
Oligotropha_carboxidovorans__CP001196__Bradyrhizobiaceae:0.00021
):0.00015,
(Afipia_birgiae__CAJQ02000052__Bradyrhizobiaceae:0.00019,
Afipia_broomeae__AGWX01000001__Bradyrhizobiaceae:0.00007
):0.00011
):0.00010,
((Bradyrhizobium_japonicum__X71840__Bradyrhizobiaceae:0.00011,
Bradyrhizobium_diazoefficiens__BA000040__Bradyrhizobiaceae:0.00000
):0.00052,
Bradyrhizobium_oligotrophicum__AP012603__Bradyrhizobiaceae:0.00020
):0.00018
)Bradyrhizobiaceae:0.00117,
(((Beijerinckia_indica_subsp._indica__CP001016__Beijerinckiaceae:0.00035,
Methylocapsa_acidiphila__ATYA01000006__Beijerinckiaceae:0.00027
):0.00006,
Methylocella_silvestris__CP001280__Beijerinckiaceae:0.00049
)Beijerinckiaceae:0.00042,
(Methylocystis_parvus__AJTV01000076__Methylocystaceae:0.00060,
Methylocystis_rosea__ARCT01000002__Methylocystaceae:0.00033
)Methylocystaceae:0.00047
):0.00033
):0.00027,
((((Methylobacterium_extorquens__FP103042__Methylobacteriaceae:0.00027,
Methylobacterium_populi__CP001029__Methylobacteriaceae:0.00004
):0.00035,
Methylobacterium_radiotolerans__CP001001__Methylobacteriaceae:0.00020
):0.00026,
Methylobacterium_nodulans__CP001349__Methylobacteriaceae:0.00096
)Methylobacteriaceae:0.00077,
Salinarimonas_rosea__AUBC01000053__Bradyrhizobiaceae:0.00101
):0.00064
):0.00016,
(Azorhizobium_caulinodans__AP009384__Xanthobacteraceae:0.00088,
Starkeya_novella__CP002026__Xanthobacteraceae:0.00054
)Xanthobacteraceae:0.00036
):0.00023,
Hyphomicrobium_zavarzinii__ARTG01000014__Hyphomicrobiaceae:0.00196
):0.00023,
Parvibaculum_lavamentivorans__CP000774__Rhodobiaceae:0.00130
):0.00018,
(Kaistia_adipata__AUHO01000002__Rhizobiaceae:0.00066,
Pleomorphomonas_oryzae__AUHB01000032__Methylocystaceae:0.00149
):0.00039
):0.00015
):0.00016,
(Amorphus_coralli__ARFZ01000002__Unclassified_Rhizobiales:0.00139,
Labrenzia_aggregata__AAUW01000002__Rhodobacteraceae:0.00132
):0.00025
)Rhizobiales:0.00055,
(((((((((((((((Roseobacter_denitrificans__CP000362__Rhodobacteraceae:0.00010,
Roseobacter_litoralis__CP002623__Rhodobacteraceae:0.00009
):0.00012,
Oceanibulbus_indolifex__ABID01000001__Rhodobacteraceae:0.00029
):0.00041,
(Octadecabacter_antarcticus__CP003740__Rhodobacteraceae:0.00008,
Octadecabacter_arcticus__CP003742__Rhodobacteraceae:0.00017
):0.00066
):0.00053,
(Roseovarius_nubinhibens__AALY01000001__Rhodobacteraceae:0.00048,
Sagittula_stellata__AAYA01000001__Rhodobacteraceae:0.00352
):0.00006
):0.00027,
((Leisingera_methylohalidivorans__CP006773__Rhodobacteraceae:0.00065,
Phaeobacter_inhibens__CP002976__Rhodobacteraceae:0.00031
):0.00022,
(Silicibacter_pomeroyi__CP000031__Rhodobacteraceae:0.00031,
Silicibacter_lacuscaerulensis__ACNX01000027__Rhodobacteraceae:0.00033
):0.00012
):0.00029
):0.00011,
(((Dinoroseobacter_shibae__CP000830__Rhodobacteraceae:0.00056,
Sediminimonas_qiaohouensis__AUIJ01000055__Rhodobacteraceae:0.00048
):0.00014,
Rhodovulum_sulfidophilum__BASI01000002__Rhodobacteraceae:0.00073
):0.00011,
Salipiger_mucosus__APVH01000038__Rhodobacteraceae:0.00087
):0.00007
):0.00019,
Pelagibaca_bermudensis__AATQ01000003__Rhodobacteraceae:0.00072
):0.00022,
Roseibacterium_elongatum__CP004372__Rhodobacteraceae:0.00042
):0.00011,
Maritimibacter_alkaliphilus__AAMT01000002__Rhodobacteraceae:0.00044
):0.00004,
Litoreibacter_arenae__AONI01000015__Rhodobacteraceae:0.00055
):0.00032,
(Oceanicola_granulosus__AAOT01000056__Rhodobacteraceae:0.00028,
Rubellimicrobium_thermophilum__AOLV01000033__Rhodobacteraceae:0.00185
):0.00012
):0.00042,
(((Paracoccus_aminophilus__CP006651__Rhodobacteraceae:0.00026,
Paracoccus_zeaxanthinifaciens__ATUJ01000028__Rhodobacteraceae:0.00049
):0.00012,
Paracoccus_denitrificans__X87287__Rhodobacteraceae:0.00028
):0.00068,
(Pseudorhodobacter_ferrugineus__ATVN01000030__Rhodobacteraceae:0.00073,
Rhodobacter_sphaeroides__AKBU01000001__Rhodobacteraceae:0.00061
):0.00024
):0.00062
)Rhodobacterales:0.00160,
Meganema_perideroedes__ARFG01000019__Methylobacteriaceae:0.00178
):0.00059,
(((((Asticcacaulis_biprosthecium__ADUH01000274__Caulobacteraceae:0.00037,
Asticcacaulis_excentricus__CP002396__Caulobacteraceae:0.00044
):0.00011,
Asticcacaulis_benevestitus__AQWM01000073__Caulobacteraceae:0.00059
):0.00040,
((Brevundimonas_diminuta__ADUI01000302__Caulobacteraceae:0.00034,
Brevundimonas_subvibrioides__CP002102__Caulobacteraceae:0.00038
):0.00039,
Brevundimonas_aveniformis__AUAO01000001__Caulobacteraceae:0.00036
):0.00017
):0.00042,
Caulobacter_segnis__CP002008__Caulobacteraceae:0.00064
)Caulobacteraceae:0.00196,
((Henriciella_marina__AQXT01000002__Hyphomonadaceae:0.00110,
Hyphomonas_neptunium__CP000158__Hyphomonadaceae:0.00093
):0.00084,
(Hirschia_baltica__CP001678__Hyphomonadaceae:0.00023,
Hirschia_maritima__ARKC01000006__Hyphomonadaceae:0.00013
):0.00142
)Hyphomonadaceae:0.00046
)Caulobacterales:0.00026
):0.00021,
((Oceanicaulis_alexandrii__ATUP01000002__Hyphomonadaceae:0.00132,
Parvularcula_bermudensis__CP002156__Parvularculaceae:0.00194
):0.00025,
Hellea_balneolensis__AUAC01000004__Hyphomonadaceae:0.00210
):0.00021
):0.00018
):0.00038,
((((((((((Sphingobium_indicum__AJXQ01000136__Sphingomonadaceae:0.00018,
Sphingobium_quisquiliarum__ATHO01000107__Sphingomonadaceae:0.00017
):0.00010,
Sphingobium_lactosutens__ATDP01000055__Sphingomonadaceae:0.00013
):0.00013,
Sphingobium_yanoikuyae__AGZU01000008__Sphingomonadaceae:0.00031
):0.00044,
Sphingopyxis_baekryungensis__ATUR01000003__Sphingomonadaceae:0.00102
):0.00017,
(((Novosphingobium_acidiphilum__AUBA01000041__Sphingomonadaceae:0.00007,
Novosphingobium_nitrogenifigens__AQWK01000037__Sphingomonadaceae:0.00023
):0.00028,
Novosphingobium_aromaticivorans__CP000248__Sphingomonadaceae:0.00030
):0.00015,
Novosphingobium_pentaromativorans__AGFM01000099__Sphingomonadaceae:0.00106
):0.00041
):0.00023,
Sphingopyxis_alaskensis__CP000356__Sphingomonadaceae:0.00091
):0.00045,
(((Sphingomonas_echinoides__AHIR01000060__Sphingomonadaceae:0.00091,
Sphingomonas_melonis__AQZT01000001__Sphingomonadaceae:0.00024
):0.00023,
Sphingomonas_phyllosphaerae__ATYK01000003__Sphingomonadaceae:0.00069
):0.00069,
Sphingomonas_wittichii__CP000699__Sphingomonadaceae:0.00027
):0.00027
):0.00027,
(Zymomonas_mobilis_subsp._pomaceae__CP002865__Sphingomonadaceae:0.00017,
Zymomonas_mobilis_subsp._mobilis__CP002850__Sphingomonadaceae:0.00014
):0.00131
):0.00046,
Sandarakinorhabdus_limnophila__ATVO01000004__Sphingomonadaceae:0.00130
)Sphingomonadales:0.00153,
Kordiimonas_gwangyangensis__AQXF01000012__Kordiimonadaceae:0.00158
):0.00062
):0.00021,
((((((((((Asaia_krungthepensis__AB255431__Acetobacteraceae:0.00004,
Asaia_lannensis__AB290027__Acetobacteraceae:0.00009
):0.00028,
(Gluconobacter_oxydans__AB257083__Acetobacteraceae:0.00046,
Neoasaia_chiangmaiensis__AB255433__Acetobacteraceae:0.00013
):0.00016
):0.00025,
(((Komagataeibacter_intermedius__Y14680__Acetobacteraceae:0.00005,
Komagataeibacter_medellinensis__AP012159__Acetobacteraceae:0.00010
):0.00005,
Komagataeibacter_europaeus__CADP01000126__Acetobacteraceae:0.00004
):0.00023,
Gluconacetobacter_diazotrophicus__CP001189__Acetobacteraceae:0.00020
):0.00022
):0.00006,
(Acetobacter_aceti__BABW01000060__Acetobacteraceae:0.00046,
Acetobacter_pasteurianus_subsp._pasteurianus__BACG01000075__Acetobacteraceae:0.00049
):0.00015
):0.00060,
Acidiphilium_multivorum__AP012035__Acetobacteraceae:0.00096
):0.00020,
Granulibacter_bethesdensis__CP000394__Acetobacteraceae:0.00081
)Acetobacteraceae:0.00042,
(Elioraea_tepidiphila__ARKI01000023__Unclassified_Rhodospirillales:0.00121,
Roseomonas_cervicalis__ADVL01000363__Acetobacteraceae:0.00149
):0.00034
):0.00096,
Geminicoccus_roseus__ATYL01000002__Unclassified_Alphaproteobacteria:0.00213
):0.00038,
((Magnetospirillum_gryphiswaldense__CU459003__Rhodospirillaceae:0.00058,
Phaeospirillum_molischianum__CAHP01000046__Rhodospirillaceae:0.00071
):0.00074,
Azospirillum_brasilense__APHV01000379__Rhodospirillaceae:0.00173
):0.00028
):0.00032,
(Rhodospirillum_rubrum__CP000230__Rhodospirillaceae:0.00118,
Thalassospira_lucentensis__ATWN01000021__Rhodospirillaceae:0.00141
):0.00042
)Rhodospirillales:0.00011
):0.00037,
(((((Rickettsia_conorii__AE006914__Rickettsiaceae:0.00002,
Rickettsia_sibirica__AABW01000001__Rickettsiaceae:0.00005
):0.00005,
Rickettsia_japonica__AP011533__Rickettsiaceae:0.00002
):0.00006,
Rickettsia_typhi__AE017197__Rickettsiaceae:0.00020
):0.00009,
Rickettsia_bellii__CP000087__Rickettsiaceae:0.00021
)Rickettsiaceae:0.00173,
((Ehrlichia_chaffeensis__AF416765__Anaplasmataceae:0.00026,
Ehrlichia_ruminantium__CR767821__Anaplasmataceae:0.00019
):0.00186,
(Neorickettsia_risticii__CP001431__Anaplasmataceae:0.00004,
Neorickettsia_sennetsu__CP000237__Anaplasmataceae:0.00017
):0.00257
)Anaplasmataceae:0.00112
)Rickettsiales:0.00094
)Alphaproteobacteria:0.00204
):0.00118,
(((Nannocystis_exedens__X87286__Nannocystaceae:0.00151,
Plesiocystis_pacifica__ABCS01000069__Nannocystaceae:0.00135
)Nannocystaceae:0.00138,
Haliangium_ochraceum__CP001804__Haliangiaceae:0.00224
)Other_Deltaproteobacteria__Nannocystineae_:0.00093,
Halobacteriovorax_marinus__FQ312005__Halobacteriovoracaceae:0.00472
):0.00039
):0.00033,
((((((((Geobacter_bemidjiensis__CP001124__Geobacteraceae:0.00058,
Geobacter_uraniireducens__CP000698__Geobacteraceae:0.00052
):0.00043,
(Geobacter_lovleyi__CP001089__Geobacteraceae:0.00043,
Pelobacter_propionicus__CP000482__Desulfuromonadaceae:0.00060
):0.00043
):0.00010,
(Geobacter_metallireducens__CP000148__Geobacteraceae:0.00015,
Geobacter_sulfurreducens_subsp._sulfurreducens__AE017180__Geobacteraceae:0.00038
):0.00030
)Geobacteraceae:0.00071,
((Desulfuromonas_acetoxidans__AAEW02000008__Desulfuromonadaceae:0.00070,
Pelobacter_carbinolicus__CP000142__Desulfuromonadaceae:0.00027
):0.00034,
Geopsychrobacter_electrodiphilus__ARWE01000001__Geobacteraceae:0.00076
)Desulfuromonadaceae:0.00054
)Desulfuromonadales:0.00065,
((((Desulfobulbus_japonicus__AUCV01000107__Desulfobulbaceae:0.00051,
Desulfobulbus_mediterraneus__AUCW01000064__Desulfobulbaceae:0.00058
):0.00020,
Desulfobulbus_propionicus__CP002364__Desulfobulbaceae:0.00043
):0.00047,
(Desulfocapsa_sulfexigens__CP003985__Desulfobulbaceae:0.00096,
Desulfotalea_psychrophila__CR522870__Desulfobulbaceae:0.00077
):0.00051
):0.00075,
Desulfurivibrio_alkaliphilus__CP001940__Desulfobulbaceae:0.00115
)Other_Desulfobacterales__Desulfobulbaceae_:0.00069
):0.00020,
((((((((Desulfobacter_postgatei__AGJR02000005__Desulfobacteraceae:0.00065,
Desulfospira_joergensenii__ATUG01000005__Desulfobacteraceae:0.00046
):0.00017,
Desulfobacula_toluolica__FO203503__Desulfobacteraceae:0.00058
):0.00021,
(Desulfotignum_balticum__ATWO01000002__Desulfobacteraceae:0.00011,
Desulfotignum_phosphitoxidans__APJX01000002__Desulfobacteraceae:0.00015
):0.00044
):0.00061,
Desulfobacterium_autotrophicum__CP001087__Desulfobacteraceae:0.00092
):0.00100,
((Desulforegula_conservatrix__AUEY01000125__Desulfobacteraceae:0.00157,
Desulfatirhabdium_butyrativorans__AUCU01000017__Desulfobacteraceae:0.00154
):0.00033,
Desulfococcus_multivorans__ATHJ01000140__Desulfobacteraceae:0.00100
):0.00023
):0.00020,
Desulfatibacillum_aliphaticivorans__AUCT01000040__Desulfobacteraceae:0.00126
)Desulfobacterales:0.00068,
Desulfarculus_baarsii__CP002085__Desulfarculaceae:0.00241
):0.00027,
((Desulfobacca_acetoxidans__CP002629__Syntrophaceae:0.00166,
Syntrophobacter_fumaroxidans__CP000478__Syntrophobacteraceae:0.00194
):0.00045,
(Desulfomonile_tiedjei__CP003360__Syntrophaceae:0.00233,
Syntrophus_aciditrophicus__CP000252__Syntrophaceae:0.00194
):0.00051
)Syntrophobacterales:0.00019
):0.00032
):0.00036,
(((Corallococcus_coralloides__CP003389__Myxococcaceae:0.00038,
Cystobacter_fuscus__ANAH02000008__Archangiaceae:0.00087
):0.00179,
Anaeromyxobacter_dehalogenans__CP001359__Anaeromyxobacteraceae:0.00191
)Myxococcales__Cystobacterineae_:0.00164,
Bdellovibrio_bacteriovorus__BX842650__Bdellovibrionaceae:0.00397
):0.00062
):0.00013,
(((((((Desulfovibrio_desulfuricans_subsp._desulfuricans__ATUZ01000009__Desulfovibrionaceae:0.00051,
Desulfovibrio_piger__ABXU01000091__Desulfovibrionaceae:0.00078
):0.00121,
Desulfovibrio_vulgaris__AE017285__Desulfovibrionaceae:0.00071
):0.00095,
Desulfovibrio_gigas__AUBO01000060__Desulfovibrionaceae:0.00153
):0.00039,
(Desulfovibrio_magneticus__AP010904__Desulfovibrionaceae:0.00104,
Desulfovibrio_putealis__AUBQ01000027__Desulfovibrionaceae:0.00150
):0.00058
):0.00032,
(((Desulfovibrio_aespoeensis__CP002431__Desulfovibrionaceae:0.00146,
Desulfovibrio_longus__ATVA01000016__Desulfovibrionaceae:0.00088
):0.00030,
(Desulfovibrio_hydrothermalis__FO203522__Desulfovibrionaceae:0.00041,
Desulfovibrio_salexigens__CP001649__Desulfovibrionaceae:0.00033
):0.00121
):0.00051,
Desulfovibrio_alkalitolerans__ATHI01000016__Desulfovibrionaceae:0.00132
):0.00022
)Desulfovibrionaceae:0.00035,
Desulfohalobium_retbaense__CP001734__Desulfohalobiaceae:0.00196
):0.00022,
(Desulfomicrobium_baculatum__CP001629__Desulfomicrobiaceae:0.00017,
Desulfomicrobium_escambiense__AUAR01000034__Desulfomicrobiaceae:0.00011
)Desulfomicrobiaceae:0.00139
)Desulfovibrionales:0.00126
)Deltaproteobacteria:0.00031
)Proteobacteria:0.00031,
((((((((((((((Helicobacter_acinonychis__AY596214__Helicobacteraceae:0.00012,
Helicobacter_pylori__AIHX01000043__Helicobacteraceae:0.00012
):0.00010,
Helicobacter_cetorum__CP003481__Helicobacteraceae:0.00015
):0.00051,
(Helicobacter_bizzozeronii__AY596215__Helicobacteraceae:0.00016,
Helicobacter_felis__FQ670179__Helicobacteraceae:0.00013
):0.00092
):0.00069,
(Helicobacter_anseris__DQ418749__Helicobacteraceae:0.00029,
Helicobacter_mustelae__AY596233__Helicobacteraceae:0.00025
):0.00031
):0.00008,
(Helicobacter_cholecystus__AY596229__Helicobacteraceae:0.00012,
Helicobacter_pametensis__AY596230__Helicobacteraceae:0.00010
):0.00027
):0.00018,
((((((Helicobacter_bilis__AY596255__Helicobacteraceae:0.00064,
Helicobacter_cinaedi__ABQT01000054__Helicobacteraceae:0.00014
):0.00024,
Helicobacter_marmotae__AY596245__Helicobacteraceae:0.00032
):0.00008,
((Helicobacter_muridarum__AY596238__Helicobacteraceae:0.00015,
Helicobacter_typhlonius__AY596239__Helicobacteraceae:0.00010
):0.00018,
Helicobacter_hepaticus__AY596243__Helicobacteraceae:0.00021
):0.00010
):0.00011,
Helicobacter_fennelliae__AY596237__Helicobacteraceae:0.00074
):0.00018,
Helicobacter_canis__AY596234__Helicobacteraceae:0.00040
):0.00015,
Helicobacter_equorum__DQ307737__Helicobacteraceae:0.00048
):0.00014
):0.00023,
((Helicobacter_canadensis__ABQS01000108__Helicobacteraceae:0.00009,
Helicobacter_pullorum__AY596222__Helicobacteraceae:0.00007
):0.00012,
(Helicobacter_mesocricetorum__AY686611__Helicobacteraceae:0.00332,
Helicobacter_rodentium__AY596225__Helicobacteraceae:0.00018
):0.00017
):0.00057
):0.00032,
Wolinella_succinogenes__X87295__Helicobacteraceae:0.00052
)Helicobacteraceae:0.00119,
((((((Campylobacter_jejuni_subsp._jejuni__AIJN01000025__Campylobacteraceae:0.00004,
Campylobacter_coli__AINS01000034__Campylobacteraceae:0.00003
):0.00032,
Campylobacter_lari_subsp._lari__Y11764__Campylobacteraceae:0.00006
):0.00057,
Campylobacter_canadensis__EF621904__Campylobacteraceae:0.00053
):0.00043,
((Campylobacter_hominis__CP000776__Campylobacteraceae:0.00085,
Campylobacter_ureolyticus__ARGD01000016__Campylobacteraceae:0.00063
):0.00042,
Campylobacter_curvus__AQXN01000003__Campylobacteraceae:0.00069
):0.00022
):0.00086,
Sulfurospirillum_deleyianum__CP001816__Campylobacteraceae:0.00114
):0.00050,
Arcobacter_nitrofigilis__CP001999__Campylobacteraceae:0.00121
)Campylobacteraceae:0.00034
):0.00018,
((Sulfurimonas_autotrophica__CP002205__Helicobacteraceae:0.00070,
Sulfurimonas_denitrificans__CP000153__Helicobacteraceae:0.00039
):0.00060,
Sulfuricurvum_kujiense__CP002355__Helicobacteraceae:0.00071
):0.00065
)Campylobacterales:0.00078,
Nitratifractor_salsuginis__CP002452__Nautiliaceae:0.00142
):0.00060,
Caminibacter_mediatlanticus__ABCJ01000002__Nautiliaceae:0.00198
)Epsilonproteobacteria:0.00233,
(Desulfurella_acetivorans__CP007051__Desulfurellaceae:0.00174,
Hippea_maritima__CP002606__Desulfurellaceae:0.00158
)Other_Deltaproteobacteria__Desulfurellales_:0.00203
):0.00068,
((Deferribacter_desulfuricans__AP011529__Deferribacteraceae:0.00123,
Denitrovibrio_acetiphilus__CP001968__Deferribacteraceae:0.00301
):0.00034,
Calditerrivibrio_nitroreducens__CP002347__Deferribacteraceae:0.00173
)Deferribacteres:0.00216
):0.00035
):0.00024,
(((Acidobacterium_capsulatum__AM180893__Acidobacteriaceae:0.00101,
Terriglobus_roseus__CP003379__Acidobacteriaceae:0.00156
)Acidobacteria:0.00332,
(Geothrix_fermentans__AM180894__Holophagaceae:0.00073,
Holophaga_foetida__AM180895__Holophagaceae:0.00048
)Holophagae:0.00363
)Acidobacteria:0.00129,
Thermodesulfovibrio_yellowstonii__CP001147__Nitrospiraceae:0.00431
):0.00036
):0.00031,
((((((((((((((((((((((((((((Prevotella_nigrescens__AFPX01000066__Prevotellaceae:0.00087,
Prevotella_pallens__AFPY01000132__Prevotellaceae:0.00061
):0.00045,
Prevotella_bivia__AJVZ01000001__Prevotellaceae:0.00104
):0.00015,
Prevotella_micans__AREK01000049__Prevotellaceae:0.00157
):0.00019,
(Prevotella_melaninogenica__CP002123__Prevotellaceae:0.00023,
Prevotella_multiformis__AEWX01000051__Prevotellaceae:0.00125
):0.00047
):0.00043,
((Prevotella_copri__ACBX02000015__Prevotellaceae:0.00096,
Prevotella_salivae__AEQO01000222__Prevotellaceae:0.00074
):0.00020,
Prevotella_bryantii__ADWO01000019__Prevotellaceae:0.00116
):0.00020
):0.00033,
(((Prevotella_bergensis__ACKS01000101__Prevotellaceae:0.00107,
Prevotella_dentalis__AFPW01000054__Prevotellaceae:0.00097
):0.00037,
Prevotella_multisaccharivorax__AFJE01000009__Prevotellaceae:0.00179
):0.00036,
(Prevotella_marshii__AEEI01000070__Prevotellaceae:0.00115,
Prevotella_oralis__AEPE02000001__Prevotellaceae:0.00101
):0.00026
):0.00021
):0.00104,
Alloprevotella_tannerae__ACIJ02000018__Prevotellaceae:0.00289
)Prevotellaceae:0.00066,
Phocaeicola_abscessus__CAKQ01000027__Unclassified_Bacteroidales:0.00315
):0.00032,
Bacteroides_salanitronis__CP002530__Bacteroidaceae:0.00198
):0.00057,
((Bacteroides_coprophilus__ACBW01000012__Bacteroidaceae:0.00041,
Bacteroides_plebeius__ABQC02000010__Bacteroidaceae:0.00024
):0.00024,
Bacteroides_coprocola__ABIY02000122__Bacteroidaceae:0.00022
):0.00041
):0.00047,
(Bacteroides_dorei__ABWZ01000093__Bacteroidaceae:0.00034,
Bacteroides_vulgatus__CP000139__Bacteroidaceae:0.00020
):0.00057
):0.00109,
((((((Bacteroides_finegoldii__ABXI02000116__Bacteroidaceae:0.00016,
Bacteroides_ovatus__AAXF02000035__Bacteroidaceae:0.00044
):0.00008,
Bacteroides_caccae__AAVM02000001__Bacteroidaceae:0.00034
):0.00029,
Bacteroides_thetaiotaomicron__AE015928__Bacteroidaceae:0.00020
):0.00022,
Bacteroides_fragilis__CR626927__Bacteroidaceae:0.00053
):0.00009,
Bacteroides_salyersiae__AQHX01000010__Bacteroidaceae:0.00060
):0.00014,
((((Bacteroides_eggerthii__ABVO01000045__Bacteroidaceae:0.00032,
Bacteroides_stercoris__ABFZ02000022__Bacteroidaceae:0.00022
):0.00009,
Bacteroides_uniformis__AAYH02000044__Bacteroidaceae:0.00058
):0.00012,
Bacteroides_helcogenes__CP002352__Bacteroidaceae:0.00052
):0.00033,
(Bacteroides_cellulosilyticus__ACCH01000108__Bacteroidaceae:0.00028,
Bacteroides_intestinalis__ABJL02000008__Bacteroidaceae:0.00010
):0.00023
):0.00017
)Bacteroidaceae:0.00041
):0.00018,
Bacteroides_coprosuis__AFFW01000002__Bacteroidaceae:0.00147
):0.00066,
((((((Porphyromonas_gingivalis__AP009380__Porphyromonadaceae:0.00040,
Porphyromonas_gulae__ARJN01000010__Porphyromonadaceae:0.00009
):0.00127,
Porphyromonas_macacae__ARBY01000031__Porphyromonadaceae:0.00142
):0.00029,
(Porphyromonas_crevioricanis__BAOU01000050__Porphyromonadaceae:0.00146,
Porphyromonas_endodontalis__ACNN01000021__Porphyromonadaceae:0.00132
):0.00031
):0.00110,
Tannerella_forsythia__CP003191__Porphyromonadaceae:0.00141
):0.00030,
((Parabacteroides_johnsonii__ABYH01000014__Porphyromonadaceae:0.00025,
Parabacteroides_merdae__AAXE02000112__Porphyromonadaceae:0.00035
):0.00057,
Parabacteroides_distasonis__CP000140__Porphyromonadaceae:0.00126
):0.00046
):0.00040,
Barnesiella_viscericola__CP007034__Porphyromonadaceae:0.00258
)Porphyromonadaceae:0.00026
):0.00039,
Dysgonomonas_gadei__ADLV01000001__Porphyromonadaceae:0.00148
):0.00060,
Paludibacter_propionicigenes__CP002345__Porphyromonadaceae:0.00137
):0.00074,
Odoribacter_splanchnicus__CP002544__Porphyromonadaceae:0.00275
):0.00031,
(Anaerophaga_thermohalophila__AEWI01000053__Marinilabiliaceae:0.00102,
Marinilabilia_salmonicolor__AJKI01000049__Marinilabiliaceae:0.00052
)Marinilabiliaceae:0.00218
):0.00041,
((((Alistipes_finegoldii__CP003274__Rikenellaceae:0.00017,
Alistipes_onderdonkii__ARFY01000005__Rikenellaceae:0.00018
):0.00025,
Alistipes_putredinis__ABFK02000017__Rikenellaceae:0.00059
):0.00010,
Alistipes_shahii__FP929032__Rikenellaceae:0.00022
):0.00134,
Rikenella_microfusus__ATXW01000003__Rikenellaceae:0.00168
)Rikenellaceae:0.00195
)Bacteroidia:0.00024,
((((((((((((Muricauda_ruestringensis__CP002999__Flavobacteriaceae:0.00119,
Robiginitalea_biformata__CP001712__Flavobacteriaceae:0.00134
):0.00061,
Cellulophaga_algicola__CP002453__Flavobacteriaceae:0.00095
):0.00074,
Aequorivita_sublithincola__CP003280__Flavobacteriaceae:0.00081
):0.00021,
Leeuwenhoekiella_blandensis__AANC01000005__Flavobacteriaceae:0.00063
):0.00026,
(((Psychroflexus_gondwanensis__APLF01000003__Flavobacteriaceae:0.00013,
Psychroflexus_torquis__CP003879__Flavobacteriaceae:0.00016
):0.00125,
Zunongwangia_profunda__CP001650__Flavobacteriaceae:0.00078
):0.00017,
Gillisia_limnaea__AHKR01000018__Flavobacteriaceae:0.00075
):0.00016
):0.00015,
((Aquimarina_latercula__AUMK01000027__Flavobacteriaceae:0.00087,
Kordia_algicida__ABIB01000002__Flavobacteriaceae:0.00077
):0.00018,
(Formosa_agariphila__HG315671__Flavobacteriaceae:0.00068,
Nonlabens_dokdonensis__CP001397__Flavobacteriaceae:0.00144
):0.00009
):0.00015
):0.00019,
Joostella_marina__AJUG01000001__Flavobacteriaceae:0.00097
):0.00033,
(((((Flavobacterium_filum__AUDM01000040__Flavobacteriaceae:0.00069,
Flavobacterium_johnsoniae__CP000685__Flavobacteriaceae:0.00111
):0.00033,
(Flavobacterium_indicum__HE774682__Flavobacteriaceae:0.00072,
Flavobacterium_suncheonense__AUCZ01000032__Flavobacteriaceae:0.00031
):0.00009
):0.00012,
Flavobacterium_rivuli__ARKJ01000003__Flavobacteriaceae:0.00081
):0.00009,
(Flavobacterium_columnare__EF554787__Flavobacteriaceae:0.00077,
Myroides_odoratus__M62807__Flavobacteriaceae:0.00097
):0.00018
):0.00063,
(((Capnocytophaga_ochracea__CP001632__Flavobacteriaceae:0.00022,
Capnocytophaga_sputigena__ABZV01000051__Flavobacteriaceae:0.00031
):0.00054,
Capnocytophaga_gingivalis__ACLQ01000011__Flavobacteriaceae:0.00106
):0.00052,
(Capnocytophaga_canimorsus__AY661853__Flavobacteriaceae:0.00036,
Capnocytophaga_cynodegmi__ARAI01000004__Flavobacteriaceae:0.00027
):0.00056
):0.00092
):0.00020
):0.00026,
(Polaribacter_irgensii__AAOG01000005__Flavobacteriaceae:0.00062,
Tenacibaculum_ovolyticum__AUMF01000034__Flavobacteriaceae:0.00063
):0.00054
):0.00041,
((((((Bergeyella_zoohelcum__AGYA01000006__Flavobacteriaeceae:0.00057,
Riemerella_anatipestifer__CP003388__Flavobacteriaceae:0.00049
):0.00025,
(Chryseobacterium_caeni__AUFK01000006__Flavobacteriaceae:0.00060,
Chryseobacterium_gregarium__AUMU01000038__Flavobacteriaceae:0.00014
):0.00021
):0.00009,
Chryseobacterium_daeguense__AUMT01000026__Flavobacteriaceae:0.00032
):0.00020,
Chryseobacterium_gleum__ACKQ02000003__Flavobacteriaceae:0.00036
):0.00035,
Elizabethkingia_meningoseptica__BARD01000031__Flavobacteriaceae:0.00054
):0.00073,
Ornithobacterium_rhinotracheale__CP003283__Flavobacteriaceae:0.00156
):0.00106
)Flavobacteriaceae:0.00032,
Owenweeksia_hongkongensis__CP003156__Cryomorphaceae:0.00136
):0.00034,
Fluviicola_taffensis__CP002542__Cryomorphaceae:0.00162
)Flavobacteriia:0.00041
):0.00012,
(((((((((((Spirosoma_luteum__ARFC01000061__Cytophagaceae:0.00031,
Spirosoma_spitsbergense__ARFD01000199__Cytophagaceae:0.00036
):0.00084,
Spirosoma_linguale__CP001769__Cytophagaceae:0.00076
):0.00032,
Spirosoma_panaciterrae__ARFA01000070__Cytophagaceae:0.00093
):0.00090,
Rudanella_lutea__ARPG01000002__Cytophagaceae:0.00167
):0.00248,
(Dyadobacter_fermentans__CP001619__Cytophagaceae:0.00157,
Runella_slithyformis__CP002859__Cytophagaceae:0.00246
):0.00024
):0.00076,
(Emticicia_oligotrophica__CP002961__Cytophagaceae:0.00124,
Leadbetterella_byssophila__CP002305__Cytophagaceae:0.00170
):0.00144
):0.00041,
Flectobacillus_major__ATXY01000006__Cytophagaceae:0.00227
):0.00067,
Flexibacter_flexilis__M62806__Cytophagaceae:0.00189
):0.00028,
(Cytophaga_aurantiaca__ARBN01000049__Cytophagaceae:0.00031,
Cytophaga_hutchinsonii__CP000383__Cytophagaceae:0.00016
):0.00191
)Cytophagaceae:0.00019,
(((((((Mariniradius_saccharolyticus__AMZY02000036__Cyclobacteriaceae:0.00303,
Cecembia_lonarensis__AMGM01000163__Cyclobacteriaceae:0.00061
):0.00053,
Echinicola_vietnamensis__CP003346__Cyclobacteriaceae:0.00130
):0.00017,
(Algoriphagus_marincola__AUBU01000030__Cyclobacteriaceae:0.00090,
Cyclobacterium_marinum__CP002955__Cyclobacteriaceae:0.00128
):0.00027
):0.00029,
Belliella_baltica__CP003281__Cyclobacteriaceae:0.00087
)Cyclobacteriaceae:0.00136,
Pontibacter_roseus__ARDO01000013__Cytophagaceae:0.00234
):0.00033,
Marivirga_tractuosa__CP002349__Flammeovirgaceae:0.00178
):0.00025,
((Flexithrix_dorotheae__ARBP01000033__Flammeovirgaceae:0.00187,
Microscilla_marina__AAWS01000007__Cytophagaceae:0.00221
):0.00029,
Flexibacter_litoralis__CP003345__Cytophagaceae:0.00350
):0.00030
):0.00012
)Cytophagia:0.00035,
(((Mucilaginibacter_paludis__AEIH02000003__Sphingobacteriaceae:0.00082,
Pedobacter_heparinus__CP001681__Sphingobacteriaceae:0.00124
):0.00038,
Sphingobacterium_spiritivorum__ACHA02000013__Sphingobacteriaceae:0.00123
):0.00051,
Solitalea_canadensis__CP003349__Sphingobacteriaceae:0.00128
)Sphingobacteriaceae:0.00094
):0.00032
):0.00063,
(((Niabella_aurantiaca__ARFF01000006__Chitinophagaceae:0.00148,
Segetibacter_koreensis__ARFB01000010__Chitinophagaceae:0.00086
):0.00078,
Chitinophaga_pinensis__CP001699__Chitinophagaceae:0.00094
)Chitinophagaceae:0.00159,
Haliscomenobacter_hydrossis__CP002691__Saprospiraceae:0.00308
):0.00035
):0.00155,
(Balneola_vulgaris__AQXH01000003__Balneolaceae:0.00059,
Gracilimonas_tropica__AQXG01000012__Balneolaceae:0.00140
):0.00249
):0.00048,
((Salinibacter_ruber__CP000159__Rhodothermaceae:0.00163,
Salisaeta_longa__ATTH01000001__Rhodothermaceae:0.00157
):0.00128,
Rhodothermus_marinus__CP001807__Rhodothermaceae:0.00186
)Rhodothermaceae:0.00128
)Bacteroidetes:0.00120,
((((((Chlorobium_luteolum__CP000096__Chlorobiaceae:0.00042,
Chlorobaculum_tepidum__AE006470__Chlorobiaceae:0.00075
):0.00014,
(Chlorobium_phaeobacteroides__CP000492__Chlorobiaceae:0.00032,
Chlorobium_clathratiforme__CP001110__Chlorobiaceae:0.00030
):0.00008
):0.00005,
Chlorobium_limicola__CP001097__Chlorobiaceae:0.00026
):0.00049,
Prosthecochloris_aestuarii__CP001108__Chlorobiaceae:0.00046
):0.00047,
Chloroherpeton_thalassium__CP001100__Chlorobiaceae:0.00099
)Chlorobi:0.00240,
Ignavibacterium_album__CP003418__Ignavibacteriaceae:0.00238
):0.00099
):0.00038,
Caldithrix_abyssi__AGCQ01000003__Unclassified_Deferribacterales:0.00300
):0.00117,
(((((((((Prosthecobacter_dejongeii__AM905423__Verrucomicrobiaceae:0.00008,
Prosthecobacter_fusiformis__AF245378__Verrucomicrobiaceae:0.00011
):0.00025,
Prosthecobacter_debontii__AJ966882__Verrucomicrobiaceae:0.00033
):0.00040,
Prosthecobacter_vanneervenii__AJ966883__Verrucomicrobiaceae:0.00086
):0.00080,
Verrucomicrobium_spinosum__AF245377__Verrucomicrobiaceae:0.00198
)Verrucomicrobiaceae:0.00164,
(Akkermansia_muciniphila__CP001071__Akkermansiaceae:0.00206,
Rubritalea_marina__ARJP01000004__Rubritaleaceae:0.00264
):0.00062
)Verrucomicrobiae:0.00207,
(Coraliomargarita_akajimensis__CP001998__Puniceicoccaceae:0.00256,
Opitutus_terrae__CP001032__Opitutaceae:0.00312
)Opitutae:0.00136
)Verrucomicrobia:0.00171,
Lentisphaera_araneosa__ABCK01000003__Lentisphaeraceae:0.00391
):0.00055,
(((((((Chlamydophila_caviae__U68451__Chlamydiaceae:0.00011,
Chlamydia_felis__U68457__Chlamydiaceae:0.00009
):0.00004,
Chlamydophila_psittaci__U68447__Chlamydiaceae:0.00008
):0.00012,
Chlamydophila_pecorum__CP002608__Chlamydiaceae:0.00044
):0.00007,
Chlamydophila_pneumoniae__U76711__Chlamydiaceae:0.00017
):0.00036,
(Chlamydia_muridarum__U68436__Chlamydiaceae:0.00006,
Chlamydia_trachomatis__CP000051__Chlamydiaceae:0.00023
):0.00040
)Chalmydiaceae:0.00162,
Simkania_negevensis__U68460__Simkaniaceae:0.00193
):0.00031,
Waddlia_chondrophila__CP001928__Waddliaceae:0.00123
)Chlamydiae:0.00317
):0.00068,
((((((Gimesia_maris__AF245366__Planctomycetaceae:0.00113,
Rubinisphaera_brasiliensis__AF245364__Planctomycetaceae:0.00218
):0.00036,
Planctopirus_limnophila__AF245365__Planctomycetaceae:0.00262
):0.00095,
(Blastopirellula_marina__AF245367__Planctomycetaceae:0.00189,
Pirellula_staleyi__AF245368__Planctomycetaceae:0.00166
):0.00114
):0.00121,
(Gemmata_obscuriglobus__ABGO01000192__Planctomycetaceae:0.00247,
Zavarzinella_formosa__AIAB01000371__Planctomycetaceae:0.00258
):0.00226
):0.00052,
(Isosphaera_pallida__AF245370__Isosphaeraceae:0.00225,
Singulisphaera_acidiphila__CP003364__Isosphaeraceae:0.00128
):0.00327
)Planctomycetacia:0.00101,
Phycisphaera_mikurensis__AP012338__Phycisphaeraceae:0.00600
)Planctomycetes:0.00187
):0.00036
):0.00015,
(((((((Treponema_brennaborense__CP002696__Spirochaetaceae:0.00114,
Treponema_maltophilum__ATFF01000006__Spirochaetaceae:0.00093
):0.00033,
(Treponema_saccharophilum__AGRW01000033__Spirochaetaceae:0.00260,
Treponema_socranskii_subsp._paredis__ATFD01000007__Spirochaetaceae:0.00203
):0.00095
):0.00046,
(Treponema_denticola__AE017226__Spirochaetaceae:0.00086,
Treponema_medium__ATFE01000011__Spirochaetaceae:0.00076
):0.00056
):0.00097,
(Treponema_azotonutricium__CP001841__Spirochaetaceae:0.00097,
Treponema_primitia__CP001843__Spirochaetaceae:0.00073
):0.00079
):0.00145,
((Spirochaeta_bajacaliforniensis__ARJU01000052__Spirochaetaceae:0.00006,
Spirochaeta_smaragdinae__CP002116__Spirochaetaceae:0.00010
):0.00178,
Spirochaeta_africana__CP003282__Spirochaetaceae:0.00190
):0.00040
):0.00058,
(Borreliella_burgdorferi__AE000783__Spirochaetaceae:0.00011,
Borrelia_valaisiana__ABCY02000001__Spirochaetaceae:0.00006
):0.00304
)Spirochaetaceae:0.00136,
((((Brachyspira_innocens__ARQI01000092__Brachyspiraceae:0.00002,
Brachyspira_murdochii__CP001959__Brachyspiraceae:0.00006
):0.00013,
Brachyspira_hyodysenteriae__ARSY01000040__Brachyspiraceae:0.00009
):0.00003,
Brachyspira_intermedia__CP002874__Brachyspiraceae:0.00004
):0.00037,
Brachyspira_pilosicoli__CP002873__Brachyspiraceae:0.00022
)Brachyspiraceae:0.00393
)Spirochaetes:0.00123
):0.00029
):0.00018,
((((((Leptospira_vanthielii__AOGY02000080__Leptospiraceae:0.00027,
Leptospira_wolbachii__AOGZ02000001__Leptospiraceae:0.00019
):0.00002,
Leptospira_terpstrae__AOGW02000011__Leptospiraceae:0.00035
):0.00011,
Leptospira_biflexa__CP000786__Leptospiraceae:0.00006
):0.00006,
Leptospira_yanagawae__AOGX02000039__Leptospiraceae:0.00003
):0.00129,
(((Leptospira_interrogans__AOVR01000005__Leptospiraceae:0.00011,
Leptospira_noguchii__AKWY02000023__Leptospiraceae:0.00006
):0.00006,
Leptospira_santarosai__CP006694__Leptospiraceae:0.00013
):0.00059,
(Leptospira_broomii__AHMO02000008__Leptospiraceae:0.00002,
Leptospira_fainei__AKWZ02000010__Leptospiraceae:0.00009
):0.00059
):0.00091
)Other_Spirochaetes__Leptospiraceae_:0.00340,
(Fibrobacter_succinogenes_subsp._succinogenes__CP001792__Fibrobacteraceae:0.00535,
Gemmatimonas_aurantiaca__AP009153__Gemmatimonadaceae:0.00812
):0.00100
):0.00048
):0.00043,
((((((((((((((((((((Mycobacterium_avium_subsp._avium__ACFI01000053__Mycobacteriaceae:0.00001,
Mycobacterium_avium_subsp._paratuberculosis__AGAR01000357__Mycobacteriaceae:0.00001
):0.00005,
(Mycobacterium_colombiense__AFVW02000005__Mycobacteriaceae:0.00009,
Mycobacterium_intracellulare__CP003322__Mycobacteriaceae:0.00009
):0.00005
):0.00016,
Mycobacterium_parascrofulaceum__ADNV01000350__Mycobacteriaceae:0.00008
):0.00008,
Mycobacterium_simiae__CBMJ020000103__Mycobacteriaceae:0.00034
):0.00007,
(((Mycobacterium_pseudoshottsii__EU684002__Mycobacteriaceae:0.00004,
Mycobacterium_shottsii__EU684006__Mycobacteriaceae:0.00007
):0.00018,
Mycobacterium_kansasii__CP006835__Mycobacteriaceae:0.00016
):0.00008,
Mycobacterium_tuberculosis__AL123456__Mycobacteriaceae:0.00033
):0.00007
):0.00066,
(((Mycobacterium_hassiacum__AMRA01000063__Mycobacteriaceae:0.00052,
Mycobacterium_thermoresistibile__AGVE01000014__Mycobacteriaceae:0.00039
):0.00033,
Mycobacterium_vanbaalenii__CP000511__Mycobacteriaceae:0.00025
):0.00014,
Mycobacterium_septicum__CBMO010000165__Mycobacteriaceae:0.00063
):0.00053
):0.00034,
(((Mycobacterium_abscessus_subsp._abscessus__CU458896__Mycobacteriaceae:0.00001,
Mycobacterium_abscessus_subsp._bolletii__GU143888__Mycobacteriaceae:0.00002
):0.00004,
Mycobacterium_chelonae__GU143889__Mycobacteriaceae:0.00006
):0.00003,
Mycobacterium_immunogenum__GU143890__Mycobacteriaceae:0.00000
):0.00059
)Mycobacteriaceae:0.00081,
(((((((((Gordonia_alkanivorans__BACI01000011__Nocardiaceae:0.00007,
Gordonia_rubripertincta__BAHB01000105__Nocardiaceae:0.00002
):0.00006,
Gordonia_amicalis__BANS01000072__Nocardiaceae:0.00002
):0.00033,
((Gordonia_otitidis__BAFB01000247__Nocardiaceae:0.00010,
Gordonia_sputi__BAFC01000002__Nocardiaceae:0.00006
):0.00009,
Gordonia_polyisoprenivorans__BAEI01000105__Nocardiaceae:0.00029
):0.00016
):0.00005,
Gordonia_bronchialis__CP001802__Nocardiaceae:0.00014
):0.00011,
Gordonia_rhizosphera__BAHC01000014__Nocardiaceae:0.00030
):0.00009,
Gordonia_amarae__BAED01000079__Nocardiaceae:0.00026
):0.00010,
Gordonia_hirsuta__BANT01000069__Nocardiaceae:0.00074
):0.00013,
Gordonia_effusa__BAEH01000101__Nocardiaceae:0.00043
):0.00007,
Gordonia_araii__BAEE01000084__Nocardiaceae:0.00033
)Other_Nocardiaceae__Gordonia_:0.00048
):0.00010,
Tsukamurella_paurometabola__CP001966__Tsukamurellaceae:0.00072
):0.00009,
(((((((((Corynebacterium_glucuronolyticum__ACHF01000022__Corynebacteriaceae:0.00061,
Corynebacterium_pyruviciproducens__ATBY01000001__Corynebacteriaceae:0.00028
):0.00137,
Turicella_otitidis__AHAE01000085__Corynebacteriaceae:0.00205
):0.00030,
Corynebacterium_matruchotii__ACSH02000007__Corynebacteriaceae:0.00131
):0.00025,
((Corynebacterium_callunae__CP004354__Corynebacteriaceae:0.00028,
Corynebacterium_efficiens__BA000035__Corynebacteriaceae:0.00041
):0.00014,
Corynebacterium_glutamicum__BA000036__Corynebacteriaceae:0.00034
):0.00047
):0.00014,
(((((Corynebacterium_aurimucosum__CP001601__Corynebacteriaceae:0.00036,
Corynebacterium_striatum__ACGE01000126__Corynebacteriaceae:0.00032
):0.00030,
Corynebacterium_accolens__ACGD01000047__Corynebacteriaceae:0.00036
):0.00026,
Corynebacterium_propinquum__AQXC01000020__Corynebacteriaceae:0.00103
):0.00032,
Corynebacterium_lipophiloflavum__ACHJ01000074__Corynebacteriaceae:0.00104
):0.00018,
Corynebacterium_halotolerans__CP003697__Corynebacteriaceae:0.00110
):0.00042
):0.00027,
(Corynebacterium_sputi__ATYV01000038__Corynebacteriaceae:0.00070,
Corynebacterium_ulceribovis__AQUY01000005__Corynebacteriaceae:0.00062
):0.00019
):0.00014,
Corynebacterium_kroppenstedtii__CP001620__Corynebacteriaceae:0.00095
):0.00017,
((Corynebacterium_jeikeium__ACYW01000001__Corynebacteriaceae:0.00056,
Corynebacterium_resistens__CP002857__Corynebacteriaceae:0.00057
):0.00012,
Corynebacterium_urealyticum__AM942444__Corynebacteriaceae:0.00066
):0.00010
):0.00019,
((Corynebacterium_terpenotabidum__CP003696__Corynebacteriaceae:0.00019,
Corynebacterium_variabile__CP002917__Corynebacteriaceae:0.00011
):0.00034,
Corynebacterium_bovis__AENJ01000027__Corynebacteriaceae:0.00037
):0.00016
)Corynebacteriaceae:0.00166
):0.00014,
((((((((Nocardia_aobensis__BAFQ01000048__Nocardiaceae:0.00006,
Nocardia_cerradoensis__BAFW01000077__Nocardiaceae:0.00000
):0.00012,
Nocardia_jiangxiensis__BAGB01000034__Nocardiaceae:0.00053
):0.00020,
((Nocardia_niigatensis__BAGC01000025__Nocardiaceae:0.00040,
Nocardia_otitidiscaviarum__BAGD01000060__Nocardiaceae:0.00025
):0.00019,
Nocardia_thailandica__BAGK01000086__Nocardiaceae:0.00024
):0.00006
):0.00004,
((((Nocardia_araoensis__BAFR01000068__Nocardiaceae:0.00010,
Nocardia_asiatica__BAFS01000062__Nocardiaceae:0.00023
):0.00006,
Nocardia_abscessus__BAFP01000036__Nocardiaceae:0.00018
):0.00011,
Nocardia_pneumoniae__BAGF01000031__Nocardiaceae:0.00017
):0.00012,
Nocardia_exalbida__BAFZ01000047__Nocardiaceae:0.00019
):0.00015
):0.00005,
Nocardia_takedensis__BAGG01000044__Nocardiaceae:0.00035
):0.00006,
(Nocardia_higoensis__BAGA01000063__Nocardiaceae:0.00016,
Nocardia_vinacea__BAGN01000086__Nocardiaceae:0.00036
):0.00006
):0.00014,
((Nocardia_brevicatena__BAFU01000024__Nocardiaceae:0.00008,
Nocardia_paucivorans__BAGE01000021__Nocardiaceae:0.00019
):0.00025,
(Nocardia_carnea__BAFV01000017__Nocardiaceae:0.00013,
Nocardia_testacea__BAGJ01000040__Nocardiaceae:0.00022
):0.00023
):0.00013
)Nocardia:0.00021,
Smaragdicoccus_niigatensis__AQXZ01000002__Nocardiaceae:0.00112
)Nocardiaceae:0.00009
):0.00026,
Segniliparus_rotundus__CP001958__Segniliparaceae:0.00142
)Corynebacterineae:0.00039,
Nakamurella_multipartita__CP001737__Nakamurellaceae:0.00108
):0.00025,
(((((((((Amycolatopsis_azurea__ANMG01000037__Pseudonocardiaceae:0.00002,
Amycolatopsis_orientalis__ASJB01000047__Pseudonocardiaceae:0.00006
):0.00003,
Amycolatopsis_alba__ARAF01000002__Pseudonocardiaceae:0.00013
):0.00016,
((Amycolatopsis_balhimycina__ARBH01000007__Pseudonocardiaceae:0.00009,
Amycolatopsis_mediterranei__CP002896__Pseudonocardiaceae:0.00014
):0.00013,
Amycolatopsis_benzoatilytica__ARPK01000001__Pseudonocardiaceae:0.00052
):0.00012
)Amycolatopsis:0.00029,
(Thermocrispum_agreste__ATYX01000004__Pseudonocardiaceae:0.00032,
Thermocrispum_municipale__ATYT01000011__Pseudonocardiaceae:0.00019
)Thermocrispum:0.00060
):0.00011,
(((((Saccharomonospora_cyanea__AHLY01000001__Pseudonocardiaceae:0.00018,
Saccharomonospora_xinjiangensis__AICV01000012__Pseudonocardiaceae:0.00020
):0.00014,
Saccharomonospora_glauca__AGJI02000002__Pseudonocardiaceae:0.00016
):0.00008,
Saccharomonospora_viridis__CP001683__Pseudonocardiaceae:0.00037
):0.00013,
Saccharomonospora_halophila__AICX01000084__Pseudonocardiaceae:0.00071
)Saccharomonospora:0.00045,
Amycolatopsis_methanolica__AQUL01000001__Pseudonocardiaceae:0.00061
):0.00014
):0.00030,
(Sciscionella_marina__ARAX01000069__Pseudonocardiaceae:0.00100,
Saccharopolyspora_spinosa__AEYC01000092__Pseudonocardiaceae:0.00107
):0.00044
):0.00026,
((Pseudonocardia_asaccharolytica__AUII01000061__Pseudonocardiaceae:0.00084,
Pseudonocardia_dioxanivorans__CP002593__Pseudonocardiaceae:0.00035
):0.00034,
Pseudonocardia_spinosispora__AUBB01000080__Pseudonocardiaceae:0.00074
)Pseudonocardia:0.00046
):0.00025,
Actinoalloteichus_spitiensis__AGVX02000100__Pseudonocardiaceae:0.00058
):0.00033,
(Actinosynnema_mirum__CP001630__Pseudonocardiaceae:0.00021,
Saccharothrix_espanaensis__HE804045__Pseudonocardiaceae:0.00018
):0.00055
)Pseudonocardineae:0.00036
):0.00044,
(((((Micromonospora_aurantiaca__CP002162__Micromonosporaceae:0.00007,
Micromonospora_chersina__EF552206__Micromonosporaceae:0.00010
):0.00019,
Salinispora_tropica__CP000667__Micromonosporaceae:0.00028
):0.00022,
Actinoplanes_missouriensis__AP012319__Micromonosporaceae:0.00066
):0.00026,
(Catelliglobosispora_koreensis__ARBL01000027__Micromonosporaceae:0.00126,
Stackebrandtia_nassauensis__CP001778__Glycomycetaceae:0.00180
):0.00042
):0.00019,
Longispora_albida__ARBS01000027__Micromonosporaceae:0.00081
)Micromonosporineae_and_Glycomycineae:0.00055
):0.00035,
((((((((((((((((Bifidobacterium_catenulatum__ABXY01000019__Bifidobacteriaceae:0.00017,
Bifidobacterium_pseudocatenulatum__ABXX02000002__Bifidobacteriaceae:0.00009
):0.00040,
Bifidobacterium_adolescentis__AP009256__Bifidobacteriaceae:0.00051
):0.00051,
((Bifidobacterium_animalis_subsp._lactis__CP001606__Bifidobacteriaceae:0.00011,
Bifidobacterium_animalis_subsp._animalis__CP002567__Bifidobacteriaceae:0.00009
):0.00068,
Bifidobacterium_gallicum__ABXB03000004__Bifidobacteriaceae:0.00081
):0.00063
):0.00013,
((Bifidobacterium_longum_subsp._infantis__AP010889__Bifidobacteriaceae:0.00010,
Bifidobacterium_longum_subsp._longum__AP010888__Bifidobacteriaceae:0.00012
):0.00049,
Bifidobacterium_angulatum__ABYS02000004__Bifidobacteriaceae:0.00071
):0.00028
):0.00013,
Bifidobacterium_bifidum__HM007609__Bifidobacteriaceae:0.00068
):0.00024,
Bifidobacterium_indicum__CP006018__Bifidobacteriaceae:0.00107
):0.00028,
Bifidobacterium_minimum__ATXM01000009__Bifidobacteriaceae:0.00065
):0.00036,
(Alloscardovia_criceti__AQXR01000010__Bifidobacteriaceae:0.00149,
Parascardovia_denticolens__AEON01000001__Bifidobacteriaceae:0.00178
):0.00045
)Bifidobacteriales:0.00309,
(((((Mobiluncus_curtisii_subsp._curtisii__CP001992__Actinomycetaceae:0.00000,
Mobiluncus_curtisii_subsp._holmesii__AEPZ01000013__Actinomycetaceae:0.00000
):0.00046,
Mobiluncus_mulieris__ACKW01000035__Actinomycetaceae:0.00040
):0.00120,
Varibaculum_cambriense__ATUF01000002__Actinomycetaceae:0.00316
):0.00047,
((Actinomyces_suimastitidis__AUBF01000009__Actinomycetaceae:0.00078,
Actinomyces_vaccimaxillae__ATUX01000002__Actinomycetaceae:0.00061
):0.00067,
Actinomyces_coleocanis__ACFG01000028__Actinomycetaceae:0.00169
):0.00051
):0.00035,
((Actinomyces_naeslundii__ALJK01000050__Actinomycetaceae:0.00054,
Actinomyces_urogenitalis__ACFH01000038__Actinomycetaceae:0.00064
):0.00022,
Actinomyces_massiliensis__AKIO01000026__Actinomycetaceae:0.00093
):0.00122
)Actinomycineae:0.00022
):0.00027,
Arcanobacterium_haemolyticum__CP002045__Actinomycetaceae:0.00152
):0.00051,
Brachybacterium_faecium__CP001643__Dermabacteraceae:0.00185
):0.00020,
Jonesia_denitrificans__CP001706__Jonesiaceae:0.00166
):0.00014,
Ruania_albidiflava__ATWL01000048__Ruaniaceae:0.00087
):0.00010,
(((((((((Micrococcus_luteus__CP001628__Micrococcaceae:0.00002,
Streptococcus_anginosus_subsp._whileyi__AICP01000064__Streptococcaceae:0.00002
):0.00067,
Nesterenkonia_alba__ATXP01000006__Micrococcaceae:0.00181
):0.00034,
Paeniglutamicibacter_gangotriensis__AOCK01000017__Micrococcaceae:0.00069
):0.00023,
(Kocuria_palustris__ANHZ02000036__Micrococcaceae:0.00080,
Rothia_mucilaginosa__ACVO01000020__Micrococcaceae:0.00135
):0.00063
):0.00009,
(((Arthrobacter_chlorophenolicus__CP001341__Micrococcaceae:0.00018,
Pseudarthrobacter_phenanthrenivorans__CP002379__Micrococcaceae:0.00007
):0.00007,
Arthrobacter_globiformis__BAEG01000072__Micrococcaceae:0.00015
):0.00040,
(Acaricomes_phytoseiuli__AQXM01000063__Micrococcaceae:0.00071,
Renibacterium_salmoninarum__CP000910__Micrococcaceae:0.00035
):0.00022
):0.00035
)Micrococcaceae:0.00031,
Brevibacterium_massiliense__CAJD01000025__Brevibacteriaceae:0.00233
):0.00028,
(((((Agromyces_italicus__ATXF01000012__Microbacteriaceae:0.00018,
Agromyces_subbeticus__ATXG01000026__Microbacteriaceae:0.00012
):0.00021,
Humibacter_albus__ATXT01000006__Microbacteriaceae:0.00044
):0.00011,
Leucobacter_chironomi__ATXU01000002__Microbacteriaceae:0.00151
):0.00022,
(((Clavibacter_michiganensis_subsp._nebraskensis__HE614873__Microbacteriaceae:0.00005,
Clavibacter_michiganensis_subsp._sepedonicus__AM849034__Microbacteriaceae:0.00006
):0.00056,
Glaciibacter_superstes__ATWH01000002__Microbacteriaceae:0.00065
):0.00013,
Rathayibacter_toxicus__AUDF01000011__Microbacteriaceae:0.00059
):0.00012
)Microbacteriaceae:0.00010,
Tropheryma_whipplei__AE014184__Cellulomonadaceae:0.00194
):0.00093
):0.00043,
(((Cellulosimicrobium_cellulans__CAOI01000306__Promicromonosporaceae:0.00034,
Xylanimonas_cellulosilytica__CP001821__Promicromonosporaceae:0.00072
)Promicromonosporaceae:0.00027,
Sanguibacter_keddieii__CP001819__Sanguibacteraceae:0.00063
):0.00012,
(Cellulomonas_fimi__CP002666__Cellulomonadaceae:0.00038,
Cellulomonas_flavigena__CP001964__Cellulomonadaceae:0.00020
)Cellulomonadaceae:0.00017
):0.00037
):0.00013,
Beutenbergia_cavernae__CP001618__Beutenbergiaceae:0.00080
)Micrococcales:0.00013
):0.00023,
(((((Demetria_terragena__AQXW01000002__Dermacoccaceae:0.00110,
Serinicoccus_profundi__AFYF01000036__Intrasporangiaceae:0.00103
):0.00006,
Kytococcus_sedentarius__CP001686__Dermacoccaceae:0.00088
):0.00013,
(Intrasporangium_calvum__CP002343__Intrasporangiaceae:0.00036,
Tetrasphaera_elongata__CAIZ01000036__Intrasporangiaceae:0.00066
)Intrasporangiaceae:0.00020
):0.00010,
((Dermatophilus_congolensis__AUCS01000011__Dermatophilaceae:0.00090,
Kineosphaera_limosa__BAHD01000131__Dermatophilaceae:0.00048
):0.00011,
Austwickia_chelonae__BAGZ01000028__Dermatophilaceae:0.00048
)Dermatophilaceae:0.00029
)Other_Micrococcales__Intrasporangiaceae__Dermatophilaceae_and_Dermacoccaceae_:0.00045,
Kineococcus_radiotolerans__CP000750__Kineosporiaceae:0.00109
):0.00008
):0.00046,
((((Propionibacterium_acidifaciens__AUFR01000061__Propionibacteriaceae:0.00132,
Propionibacterium_freudenreichii_subsp._shermanii__Y10819__Propionibacteriaceae:0.00063
):0.00070,
Propionibacterium_avidum__AGBA01000019__Propionibacteriaceae:0.00188
):0.00042,
Microlunatus_phosphovorus__AP012204__Propionibacteriaceae:0.00119
):0.00109,
Kribbella_flavida__CP001736__Nocardioidaceae:0.00100
)Propionibacteriales:0.00049
):0.00017
):0.00013,
((((((((((((((Streptomyces_anulatus__JQ806124__Streptomycetaceae:0.00004,
Streptomyces_setonii__JQ806140__Streptomycetaceae:0.00007
):0.00003,
Streptomyces_fulvissimus__CP005080__Streptomycetaceae:0.00002
):0.00002,
((Streptomyces_flavogriseus__JQ806170__Streptomycetaceae:0.00008,
Streptomyces_griseus__JQ806118__Streptomycetaceae:0.00005
):0.00002,
Streptomyces_griseoplanus__JQ806193__Streptomycetaceae:0.00004
):0.00005
):0.00000,
(Streptomyces_finlayi__JQ806129__Streptomycetaceae:0.00005,
Streptomyces_griseolus__JQ806166__Streptomycetaceae:0.00004
):0.00001
):0.00001,
Streptomyces_atroolivaceus__JQ806123__Streptomycetaceae:0.00004
):0.00003,
Streptomyces_mutomycini__JQ806150__Streptomycetaceae:0.00008
):0.00005,
Streptomyces_nitrosporeus__JQ806180__Streptomycetaceae:0.00004
):0.00016,
(Streptomyces_purpureus__ARAD01000012__Streptomycetaceae:0.00027,
Streptomyces_venezuelae__FR845719__Streptomycetaceae:0.00008
):0.00014
):0.00010,
((((Streptomyces_afghaniensis__AOPY01001553__Streptomycetaceae:0.00012,
Streptomyces_nodosus__AF114034__Streptomycetaceae:0.00041
):0.00008,
Streptomyces_ambofaciens__AM238663__Streptomycetaceae:0.00015
):0.00008,
(Streptomyces_avermitilis__BA000030__Streptomycetaceae:0.00019,
Streptomyces_bottropensis__ARTP01000003__Streptomycetaceae:0.00006
):0.00016
):0.00008,
Streptomyces_clavuligerus__ADWJ01000008__Streptomycetaceae:0.00048
):0.00006
):0.00014,
Streptomyces_rimosus_subsp._rimosus__JF424137__Streptomycetaceae:0.00049
):0.00090,
Kitasatospora_setae__AP010968__Streptomycetaceae:0.00026
):0.00092,
Streptomyces_scabrisporus__ARCJ01000171__Streptomycetaceae:0.00041
)Streptomycineae:0.00036,
Catenulispora_acidiphila__CP001700__Catenulisporaceae:0.00102
):0.00034,
(Acidothermus_cellulolyticus__CP000481__Acidothermaceae:0.00075,
Sporichthya_polymorpha__AQZX01000031__Sporichthyaceae:0.00062
):0.00022
):0.00023
):0.00029,
((((((((Nocardiopsis_dassonvillei_subsp._dassonvillei__CP002041__Nocardiopsaceae:0.00010,
Nocardiopsis_synnemataformans__ANAW01000308__Nocardiopsaceae:0.00019
):0.00009,
(Nocardiopsis_ganjiahuensis__ANBA01000043__Nocardiopsaceae:0.00008,
Nocardiopsis_valliformis__ANAZ01000068__Nocardiopsaceae:0.00004
):0.00015
):0.00010,
Nocardiopsis_halotolerans__ANAX01000408__Nocardiopsaceae:0.00021
):0.00007,
((Nocardiopsis_salina__ANBF01000256__Nocardiopsaceae:0.00017,
Nocardiopsis_xinjiangensis__ANBE01000070__Nocardiopsaceae:0.00031
):0.00019,
Nocardiopsis_lucentensis__ANBC01000932__Nocardiopsaceae:0.00006
):0.00003
):0.00053,
((Nocardiopsis_baichengensis__ANAS01000052__Nocardiopsaceae:0.00005,
Nocardiopsis_halophila__ANAD01000280__Nocardiopsaceae:0.00012
):0.00016,
Nocardiopsis_chromatogenes__ANBH01000394__Nocardiopsaceae:0.00013
):0.00038
)Nocardiopsaceae:0.00078,
(Actinopolyspora_halophila__AQUI01000002__Actinopolysporaceae:0.00051,
Actinopolyspora_mortivallis__AQZN01000007__Actinopolysporaceae:0.00095
)Actinopolysporineae:0.00266
):0.00042,
Thermomonospora_curvata__CP001738__Thermomonosporaceae:0.00125
):0.00042,
((Streptosporangium_roseum__CP001814__Streptosporangiaceae:0.00073,
Thermomonospora_chromogena__AF116561__Thermomonosporaceae:0.00069
):0.00014,
Thermobispora_bispora__CP001874__Pseudonocardiaceae:0.00132
):0.00019
)Streptosporangineae_and_Actinopolysporineae:0.00052
)Actinobacteria:0.00129,
Acidimicrobium_ferrooxidans__CP001631__Acidimicrobiaceae:0.00276
)Actinobacteria:0.00129,
((((((Atopobium_parvulum__CP001721__Atopobacteriaceae:0.00043,
Atopobium_rimae__ACFE01000007__Atopobacteriaceae:0.00050
):0.00058,
Atopobium_vaginae__ACGK02000001__Atopobacteriaceae:0.00105
):0.00091,
Olsenella_uli__CP002106__Atopobacteriaceae:0.00071
)Atopobacteriaceae:0.00124,
((Collinsella_aerofaciens__AAVN02000007__Coriobacteriaceae:0.00104,
Collinsella_intestinalis__ABXH02000033__Coriobacteriaceae:0.00132
):0.00032,
Coriobacterium_glomerans__CP002628__Coriobacteriaceae:0.00132
)Coriobacteriaceae:0.00107
)Coriobacteriales:0.00044,
(((Adlercreutzia_equolifaciens__AP013105__Eggerthellaceae:0.00098,
Eggerthella_lenta__CP001726__Eggerthellaceae:0.00096
):0.00051,
Cryptobacterium_curtum__CP001682__Eggerthellaceae:0.00227
):0.00026,
(Slackia_exigua__ACUX02000005__Eggerthellaceae:0.00124,
Slackia_heliotrinireducens__CP001684__Eggerthellaceae:0.00061
):0.00094
)Eggerthellales:0.00040
)Coriobacteriia:0.00212,
Rubrobacter_xylanophilus__CP000386__Rubrobacteraceae:0.00285
):0.00087
):0.00064
):0.00038,
((((((((((((((((((((((((((((((((((((((((((((((((((((((Streptococcus_porcinus__AB168123__Streptococcaceae:0.00006,
Streptococcus_pseudoporcinus__AEUY02000005__Streptococcaceae:0.00022
):0.00019,
Streptococcus_uberis__X68038__Streptococcaceae:0.00010
):0.00011,
Streptococcus_parauberis__AEUT02000001__Streptococcaceae:0.00027
):0.00010,
Streptococcus_ictaluri__AEUX02000007__Streptococcaceae:0.00008
):0.00011,
Streptococcus_canis__AB168119__Streptococcaceae:0.00010
):0.00012,
Streptococcus_dysgalactiae_subsp._dysgalactiae__AB096740__Streptococcaceae:0.00009
):0.00007,
Streptococcus_hyovaginalis__ATVP01000029__Streptococcaceae:0.00021
):0.00004,
Streptococcus_pyogenes__AB168125__Streptococcaceae:0.00021
):0.00006,
((Streptococcus_agalactiae__AB096754__Streptococcaceae:0.00017,
Streptococcus_thoraltensis__ARCI01000045__Streptococcaceae:0.00034
):0.00006,
Streptococcus_urinalis__AEUZ02000001__Streptococcaceae:0.00030
):0.00007
):0.00004,
(((Streptococcus_equi_subsp._zooepidemicus__AB168121__Streptococcaceae:0.00002,
Streptococcus_equi_subsp._equi__AB168120__Streptococcaceae:0.00001
):0.00038,
Streptococcus_didelphis__ARCB01000014__Streptococcaceae:0.00045
):0.00005,
Streptococcus_henryi__AQYA01000005__Streptococcaceae:0.00025
):0.00006
):0.00006,
Streptococcus_merionis__ARCF01000025__Streptococcaceae:0.00064
):0.00005,
(((Streptococcus_equinus__AEVB01000043__Streptococcaceae:0.00002,
Streptococcus_gallolyticus_subsp._macedonicus__Z94013__Streptococcaceae:0.00012
):0.00004,
Streptococcus_infantarius_subsp._infantarius__ABJK02000007__Streptococcaceae:0.00001
):0.00018,
(Streptococcus_salivarius_subsp._thermophilus__X68429__Streptococcaceae:0.00001,
Streptococcus_vestibularis__AEVI01000085__Streptococcaceae:0.00001
):0.00015
):0.00021
):0.00010,
Streptococcus_caballi__ARCA01000054__Streptococcaceae:0.00045
):0.00004,
Streptococcus_marimammalium__ARCD01000020__Streptococcaceae:0.00055
):0.00007,
(((((((((Streptococcus_pneumoniae__AB168128__Streptococcaceae:0.00005,
Streptococcus_pseudopneumoniae__AICS01000067__Streptococcaceae:0.00002
):0.00005,
Streptococcus_oralis__ADMV01000001__Streptococcaceae:0.00006
):0.00004,
Streptococcus_tigurinus__AORU01000002__Streptococcaceae:0.00002
):0.00005,
Streptococcus_infantis__AEVD01000030__Streptococcaceae:0.00006
):0.00005,
Streptococcus_peroris__AEVF01000016__Streptococcaceae:0.00003
):0.00014,
(Streptococcus_australis__AFUD01000015__Streptococcaceae:0.00017,
Streptococcus_parasanguinis__CP002843__Streptococcaceae:0.00028
):0.00005
):0.00009,
(((Streptococcus_constellatus_subsp._constellatus__AICQ01000040__Streptococcaceae:0.00001,
Streptococcus_constellatus_subsp._pharyngis__AFUP01000001__Streptococcaceae:0.00007
):0.00018,
Streptococcus_intermedius__AJKN01000012__Streptococcaceae:0.00019
):0.00008,
Streptococcus_anginosus_subsp._anginosus__AFIM01000033__Streptococcaceae:0.00015
):0.00021
):0.00005,
((Streptococcus_cristatus__AFUE01000002__Streptococcaceae:0.00005,
Streptococcus_oligofermentans__CP004409__Streptococcaceae:0.00005
):0.00013,
Streptococcus_sanguinis__AB168126__Streptococcaceae:0.00022
):0.00015
):0.00011,
(((((Streptococcus_macacae__AEUW02000001__Streptococcaceae:0.00085,
Streptococcus_mutans__AOCB01000001__Streptococcaceae:0.00057
):0.00029,
Streptococcus_ratti__AJTZ01000001__Streptococcaceae:0.00048
):0.00016,
(Streptococcus_criceti__AEUV02000002__Streptococcaceae:0.00043,
Streptococcus_sobrinus__AOCE01000031__Streptococcaceae:0.00053
):0.00026
):0.00020,
Streptococcus_ferus__AQVD01000011__Streptococcaceae:0.00035
):0.00010,
Streptococcus_massiliensis__CANO01000088__Streptococcaceae:0.00041
):0.00016
):0.00009
):0.00007,
(((Streptococcus_minor__AQYB01000012__Streptococcaceae:0.00028,
Streptococcus_ovis__ARCH01000026__Streptococcaceae:0.00018
):0.00009,
Streptococcus_suis__CP003736__Streptococcaceae:0.00035
):0.00008,
Streptococcus_entericus__ARCC01000033__Streptococcaceae:0.00054
):0.00011
):0.00055,
((Lactococcus_lactis_subsp._lactis__X68435__Streptococcaceae:0.00000,
Lactococcus_lactis_subsp._cremoris__X68434__Streptococcaceae:0.00004
):0.00053,
Lactococcus_garvieae__AP009332__Streptococcaceae:0.00058
):0.00082
)Streptococcaceae:0.00131,
(Enterococcus_cecorum__AJ295301__Enterococcaceae:0.00018,
Enterococcus_columbae__AJ295302__Enterococcaceae:0.00019
):0.00015
):0.00027,
(((Enterococcus_gilvus__AJDQ01000006__Enterococcaceae:0.00007,
Enterococcus_pseudoavium__AJ295312__Enterococcaceae:0.00004
):0.00001,
Enterococcus_avium__AJ295299__Enterococcaceae:0.00004
):0.00016,
Enterococcus_pallens__AJAQ01000001__Enterococcaceae:0.00024
):0.00018
):0.00009,
Enterococcus_italicus__AEPV01000106__Enterococcaceae:0.00015
):0.00004,
((((Enterococcus_casseliflavus__AJ295300__Enterococcaceae:0.00004,
Enterococcus_gallinarum__AJ295308__Enterococcaceae:0.00021
):0.00016,
Enterococcus_asini__AJ295298__Enterococcaceae:0.00029
):0.00010,
Enterococcus_dispar__AJ295303__Enterococcaceae:0.00020
):0.00015,
((Tetragenococcus_halophilus_subsp._halophilus__AJ295318__Enterococcaceae:0.00045,
Tetragenococcus_solitarius__AJ295315__Enterococcaceae:0.00035
):0.00117,
Enterococcus_saccharolyticus__AJ295314__Enterococcaceae:0.00017
):0.00008
):0.00005
):0.00005,
Enterococcus_sulfureus__AHYX01000001__Enterococcaceae:0.00018
):0.00011,
((((Enterococcus_durans__AJ295304__Enterococcaceae:0.00001,
Enterococcus_hirae__AJ295309__Enterococcaceae:0.00001
):0.00002,
Enterococcus_mundtii__AJ295311__Enterococcaceae:0.00011
):0.00002,
Enterococcus_villorum__AJAN01000026__Enterococcaceae:0.00007
):0.00003,
Enterococcus_faecium__AJ295305__Enterococcaceae:0.00012
):0.00013
):0.00008,
Enterococcus_phoeniculicola__AJAT01000001__Enterococcaceae:0.00019
):0.00026,
(((Enterococcus_haemoperoxidus__AJAR01000001__Enterococcaceae:0.00003,
Enterococcus_moraviensis__AJAS01000001__Enterococcaceae:0.00005
):0.00001,
Enterococcus_caccae__ASVV01000008__Enterococcaceae:0.00000
):0.00021,
Enterococcus_faecalis__AJ295306__Enterococcaceae:0.00020
):0.00015
):0.00011,
Melissococcus_plutonius__AP012200__Enterococcaceae:0.00073
):0.00026,
Catellicoccus_marimammalium__AMYT01000001__Enterococcaceae:0.00085
)Enterococcaceae_and_Streptococcaceae:0.00014,
(((((((((((((((((((Leuconostoc_gelidum_subsp._gasicomitatum__FN822744__Leuconostocaceae:0.00000,
Leuconostoc_inhae__AEMJ01000011__Leuconostocaceae:0.00000
):0.00003,
Leuconostoc_gelidum_subsp._gelidum__AEMI01000043__Leuconostocaceae:0.00001
):0.00018,
Leuconostoc_kimchii__CP001758__Leuconostocaceae:0.00009
):0.00009,
(Leuconostoc_citreum__AM773713__Leuconostocaceae:0.00011,
Leuconostoc_lactis__AEOR01000486__Leuconostocaceae:0.00011
):0.00007
):0.00004,
Leuconostoc_carnosum__AM773712__Leuconostocaceae:0.00014
):0.00006,
(Leuconostoc_mesenteroides_subsp._mesenteroides__CP000414__Leuconostocaceae:0.00000,
Leuconostoc_mesenteroides_subsp._cremoris__ACKV01000113__Leuconostocaceae:0.00002
):0.00009
):0.00002,
Leuconostoc_pseudomesenteroides__AM773723__Leuconostocaceae:0.00013
):0.00018,
(Fructobacillus_ficulneus__AM773715__Leuconostocaceae:0.00026,
Fructobacillus_fructosus__AEOP01000025__Leuconostocaceae:0.00061
):0.00033
):0.00020,
Leuconostoc_fallax__AEIZ01000004__Leuconostocaceae:0.00060
):0.00022,
(Oenococcus_kitaharae__AFVZ01000001__Leuconostocaceae:0.00027,
Oenococcus_oeni__AQVA01000012__Leuconostocaceae:0.00022
):0.00214
):0.00102,
((Weissella_confusa__X68035__Leuconostocaceae:0.00035,
Weissella_paramesenteroides__ACKU01000018__Leuconostocaceae:0.00037
):0.00009,
Weissella_koreensis__AKGG01000003__Leuconostocaceae:0.00051
):0.00036
)Leuconostocaceae:0.00070,
Lactobacillus_rossiae__AKZK01000035__Lactobacillaceae:0.00091
):0.00030,
((((Lactobacillus_reuteri__CP000705__Lactobacillaceae:0.00021,
Lactobacillus_vaginalis__ACGV01000167__Lactobacillaceae:0.00021
):0.00007,
Lactobacillus_antri__ACLL01000063__Lactobacillaceae:0.00037
):0.00025,
Lactobacillus_fermentum__ACGI01000131__Lactobacillaceae:0.00065
):0.00043,
Lactobacillus_suebicus__BACO01000094__Lactobacillaceae:0.00027
):0.00045
):0.00013,
((Lactobacillus_fructivorans__AEQY01000003__Lactobacillaceae:0.00118,
Lactobacillus_hilgardii__ACGP01000201__Lactobacillaceae:0.00071
):0.00023,
Lactobacillus_malefermentans__BACN01000103__Lactobacillaceae:0.00080
):0.00035
):0.00020,
(((Pediococcus_cellicola__EF397603__Lactobacillaceae:0.00005,
Pediococcus_parvulus__EF116573__Lactobacillaceae:0.00010
):0.00012,
(Pediococcus_damnosus__EF116574__Lactobacillaceae:0.00012,
Pediococcus_inopinatus__EF116576__Lactobacillaceae:0.00003
):0.00010
):0.00020,
((Pediococcus_pentosaceus__EF116577__Lactobacillaceae:0.00008,
Pediococcus_stilesii__EF397604__Lactobacillaceae:0.00016
):0.00018,
Pediococcus_claussenii__CP003137__Lactobacillaceae:0.00033
):0.00038
):0.00030
):0.00016,
((((Lactobacillus_animalis__AEOF01000010__Lactobacillaceae:0.00002,
Lactobacillus_murinus__AB158764__Lactobacillaceae:0.00001
):0.00040,
Lactobacillus_salivarius__ACGT01000024__Lactobacillaceae:0.00044
):0.00022,
Lactobacillus_acidipiscis__BACS01000332__Lactobacillaceae:0.00114
):0.00031,
(Lactobacillus_mali__AKKT01000068__Lactobacillaceae:0.00043,
Lactobacillus_vini__AHYZ01000022__Lactobacillaceae:0.00069
):0.00026
):0.00016
):0.00019,
(Lactobacillus_coryniformis_subsp._coryniformis__AELK01000241__Lactobacillaceae:0.00000,
Lactobacillus_coryniformis_subsp._torquens__AEOS01000122__Lactobacillaceae:0.00001
):0.00099
):0.00007,
((((((Lactobacillus_acidophilus__CBLQ010000055__Lactobacillaceae:0.00022,
Lactobacillus_helveticus__ACLM01000216__Lactobacillaceae:0.00028
):0.00011,
Lactobacillus_ultunensis__ACGU01000080__Lactobacillaceae:0.00014
):0.00053,
Lactobacillus_amylolyticus__Y17360__Lactobacillaceae:0.00048
):0.00046,
(((Lactobacillus_delbrueckii_subsp._lactis__AEXU01000143__Lactobacillaceae:0.00000,
Lactobacillus_delbrueckii_subsp._jakobsenii__ALPY01000073__Lactobacillaceae:0.00002
):0.00002,
Lactobacillus_delbrueckii_subsp._delbrueckii__HM007622__Lactobacillaceae:0.00004
):0.00003,
Lactobacillus_delbrueckii_subsp._bulgaricus__CR954253__Lactobacillaceae:0.00001
):0.00127
):0.00037,
((Lactobacillus_gasseri__CP000413__Lactobacillaceae:0.00023,
Lactobacillus_johnsonii__ACGR01000046__Lactobacillaceae:0.00012
):0.00046,
Lactobacillus_iners__ACLN01000017__Lactobacillaceae:0.00086
):0.00024
):0.00193,
((Lactobacillus_casei__AP012544__Lactobacillaceae:0.00012,
Lactobacillus_paracasei_subsp._paracasei__AP012541__Lactobacillaceae:0.00007
):0.00087,
(Lactobacillus_farciminis__AEOT01000035__Lactobacillaceae:0.00042,
Lactobacillus_versmoldensis__BACR01000052__Lactobacillaceae:0.00035
):0.00118
):0.00006
):0.00020
)Lactobacillaceae_and_Leuconostocaceae:0.00048,
Carnobacterium_maltaromaticum__AGNS01000002__Carnobacteriaceae:0.00062
):0.00012
):0.00020,
(((Eremococcus_coleocola__AUAT01000045__Aerococcaceae:0.00073,
Facklamia_ignava__AGZE01000001__Aerococcaceae:0.00103
):0.00034,
(Facklamia_hominis__AGZD01000001__Aerococcaceae:0.00070,
Facklamia_languida__AGEG01000003__Aerococcaceae:0.00044
):0.00055
)Aerococcaceae:0.00115,
Granulicatella_adiacens__ACKZ01000001__Carnobacteriaceae:0.00072
):0.00042
):0.00014,
(Allofustis_seminis__ARFP01000003__Carnobacteriaceae:0.00148,
Dolosigranulum_pigrum__AGEF01000001__Carnobacteriaceae:0.00112
):0.00078
)Lactobacillales:0.00063,
(((Listeria_innocua__X92949__Listeriaceae:0.00002,
Listeria_monocytogenes__X92951__Listeriaceae:0.00001
):0.00003,
Listeria_seeligeri__FN557490__Listeriaceae:0.00001
):0.00001,
Listeria_welshimeri__AM263198__Listeriaceae:0.00000
)Other_Bacillales__Listeriaceae_:0.00093
):0.00029,
(((((((((((((Mycoplasma_alligatoris__ADNC01000027__Mycoplasmataceae:0.00011,
Mycoplasma_crocodyli__CP001991__Mycoplasmataceae:0.00018
):0.00038,
Mycoplasma_canis__AJFQ01000001__Mycoplasmataceae:0.00071
):0.00015,
Mycoplasma_anatis__AFVJ01000042__Mycoplasmataceae:0.00048
):0.00037,
((Mycoplasma_agalactiae__CU179680__Mycoplasmataceae:0.00008,
Mycoplasma_bovis__CP002188__Mycoplasmataceae:0.00009
):0.00070,
Mycoplasma_fermentans__AP009608__Mycoplasmataceae:0.00079
):0.00055
):0.00083,
(Mycoplasma_hominis__AF443616__Mycoplasmataceae:0.00080,
Mycoplasma_orale__ATUH01000005__Mycoplasmataceae:0.00080
):0.00105
):0.00022,
((((Mycoplasma_bovoculi__CP007154__Mycoplasmataceae:0.00001,
Mycoplasma_moatsii__ATUN01000033__Mycoplasmataceae:0.00000
):0.00037,
Mycoplasma_conjunctivae__FM864216__Mycoplasmataceae:0.00026
):0.00007,
(Mycoplasma_flocculare__L22210__Mycoplasmataceae:0.00036,
Mycoplasma_hyopneumoniae__AE017243__Mycoplasmataceae:0.00027
):0.00058
):0.00028,
Mycoplasma_hyorhinis__ARTL01000026__Mycoplasmataceae:0.00047
):0.00086
):0.00016,
Mycoplasma_mobile__AE017308__Mycoplasmataceae:0.00148
):0.00241,
((Mycoplasma_genitalium__AAGX01000019__Mycoplasmataceae:0.00022,
Mycoplasma_pneumoniae__CP002077__Mycoplasmataceae:0.00026
):0.00282,
(Ureaplasma_parvum__CP000942__Mycoplasmataceae:0.00010,
Ureaplasma_urealyticum__AAYN02000002__Mycoplasmataceae:0.00007
):0.00145
):0.00338
)Mycoplasmatales:0.00049,
((((((Spiroplasma_culicicola__CP006681__Spiroplasmataceae:0.00028,
Spiroplasma_apis__CP006682__Spiroplasmataceae:0.00027
):0.00013,
Spiroplasma_taiwanense__CP005074__Spiroplasmataceae:0.00014
):0.00020,
Spiroplasma_diminutum__CP005076__Spiroplasmataceae:0.00018
):0.00028,
Spiroplasma_sabaudiense__CP006934__Spiroplasmataceae:0.00067
):0.00035,
(((Mycoplasma_capricolum_subsp._capricolum__CP000123__Mycoplasmataceae:0.00011,
Mycoplasma_mycoides_subsp._capri__ANIV01000019__Mycoplasmataceae:0.00009
):0.00025,
Mycoplasma_putrefaciens__CP003021__Mycoplasmataceae:0.00037
):0.00063,
Mesoplasma_florum__AE017263__Entomoplasmataceae:0.00076
):0.00070
):0.00056,
(((Spiroplasma_chrysopicola__CP005077__Spiroplasmataceae:0.00001,
Spiroplasma_syrphidicola__CP005078__Spiroplasmataceae:0.00001
):0.00003,
Spiroplasma_insolitum__EU582532__Spiroplasmataceae:0.00003
):0.00039,
Spiroplasma_mirum__CP006720__Spiroplasmataceae:0.00023
):0.00085
)Entomoplasmatales:0.00063
)Tenericutes:0.00139,
(((((Allobaculum_stercoricanis__ARAE01000002__Erysipelotrichaceae:0.00284,
Faecalicoccus_pleomorphus__ATUT01000005__Streptococcaceae:0.00087
):0.00095,
Eubacterium_dolichum__ABAW02000024__Eubacteriaceae:0.00086
):0.00066,
(Bulleidia_extructa__ADFR01000011__Erysipelotrichaceae:0.00214,
Holdemania_filiformis__ACCF01000268__Erysipelotrichaceae:0.00083
):0.00072
):0.00031,
(Erysipelothrix_rhusiopathiae__AB019247__Erysipelotrichaceae:0.00001,
Erysipelothrix_tonsillarum__AB019248__Erysipelotrichaceae:0.00002
):0.00150
):0.00060,
((Catenibacterium_mitsuokai__ACCK01000460__Erysipelotrichaceae:0.00135,
Eggerthia_catenaformis__AGEJ01000001__Erysipelotrichaceae:0.00233
):0.00165,
Clostridium_ramosum__ABFX02000001__Clostridiaceae:0.00087
):0.00121
)Erysipelotrichia:0.00054
):0.00059,
Acholeplasma_axanthum__AUAL01000017__Acholeplasmataceae:0.00369
):0.00099,
Gemella_haemolysans__ACDZ02000003__Unclassified_Bacillales:0.00164
):0.00072,
(((((Staphylococcus_carnosus_subsp._carnosus__X68419__Staphylococcaceae:0.00006,
Staphylococcus_condimenti__Y15755__Staphylococcaceae:0.00000
):0.00004,
Staphylococcus_piscifermentans__Y15752__Staphylococcaceae:0.00004
):0.00039,
(Staphylococcus_aureus_subsp._aureus__AMYL01000006__Staphylococcaceae:0.00032,
Staphylococcus_intermedius__CAIB01000207__Staphylococcaceae:0.00032
):0.00001
):0.00005,
Staphylococcus_saprophyticus_subsp._saprophyticus__AP008934__Staphylococcaceae:0.00045
):0.00060,
Salinicoccus_carnicancri__ANAM01000001__Staphylococcaceae:0.00180
)Other_Bacillales__Staphylococcaceae_:0.00029
):0.00059
):0.00014,
((((Sporosarcina_globispora__X68424__Planococcaceae:0.00029,
Sporosarcina_thermotolerans__HM245319__Planococcaceae:0.00029
):0.00019,
Bhargavaea_cecembensis__AOFT01000032__Planococcaceae:0.00062
):0.00036,
Planococcus_antarcticus__AJYB01000111__Planococcaceae:0.00050
):0.00023,
Lysinibacillus_sphaericus__AUOZ01000025__Bacillaceae:0.00063
)Other_Bacillales__Planococcaceae_:0.00026
):0.00034,
(((((Bacillus_subtilis_subsp._subtilis__ABQL01000004__Bacillaceae:0.00002,
Bacillus_vallismortis__AFSH01000058__Bacillaceae:0.00000
):0.00001,
Bacillus_siamensis__AJVF01000043__Bacillaceae:0.00005
):0.00002,
Bacillus_mojavensis__AFSI01000004__Bacillaceae:0.00002
):0.00003,
Bacillus_licheniformis__X68433__Bacillaceae:0.00007
):0.00006,
Bacillus_pumilus__ABRX01000007__Bacillaceae:0.00016
):0.00031
):0.00010,
((Bacillus_coagulans__ALAS01000186__Bacillaceae:0.00072,
Bacillus_methanolicus__AFEU01000001__Bacillaceae:0.00030
):0.00018,
Bacillus_psychrosaccharolyticus__AJTN02000171__Bacillaceae:0.00051
):0.00011
):0.00012,
(((((Bacillus_mycoides__AF267884__Bacillaceae:0.00001,
Bacillus_pseudomycoides__ACMX01000217__Bacillaceae:0.00000
):0.00008,
Bacillus_toyonensis__CP006863__Bacillaceae:0.00001
):0.00002,
Bacillus_thuringiensis__ACNF01000017__Bacillaceae:0.00001
):0.00006,
Bacillus_cereus__AE016877__Bacillaceae:0.00000
):0.00014,
Bacillus_cytotoxicus__CP000764__Bacillaceae:0.00004
):0.00073
):0.00015,
(Anoxybacillus_flavithermus_subsp._flavithermus__CP000922__Bacillaceae:0.00042,
Geobacillus_stearothermophilus__S43424__Bacillaceae:0.00103
):0.00050
):0.00009,
(Amphibacillus_xylanus__AP012050__Bacillaceae:0.00089,
Gracilibacillus_halophilus__APML01000051__Bacillaceae:0.00068
):0.00154
):0.00026,
((Bacillus_cellulosilyticus__CP002394__Bacillaceae:0.00028,
Bacillus_selenitireducens__CP001791__Bacillaceae:0.00064
):0.00051,
Fictibacillus_macauensis__AKKV01000048__Bacillaceae:0.00051
):0.00030
):0.00016,
Exiguobacterium_sibiricum__CP001022__Unclassified_Bacillales:0.00169
):0.00053,
(((Paenibacillus_curdlanolyticus__AEDD01000003__Paenibacillaceae:0.00045,
Thermobacillus_composti__CP003255__Paenibacillaceae:0.00126
):0.00032,
Paenibacillus_peoriae__AGFX01000032__Paenibacillaceae:0.00109
):0.00014,
Paenibacillus_alvei__AMBZ01000001__Paenibacillaceae:0.00043
)Other_Bacillales__Paenibacillaceae_:0.00108
):0.00060,
(Alicyclobacillus_acidocaldarius_subsp._acidocaldar__CP001727__Alicyclobacillaceae:0.00130,
Alicyclobacillus_acidoterrestris__AURB01000173__Alicyclobacillaceae:0.00088
)Other_Bacillales__Alicyclobacillaceae_:0.00196
)Bacilli_and_Tenericutes:0.00056,
((((Desulfosporosinus_orientis__CP003108__Peptococcaceae:0.00039,
Desulfosporosinus_youngiae__AHLV01000002__Peptococcaceae:0.00035
):0.00019,
Desulfosporosinus_meridiei__CP003629__Peptococcaceae:0.00031
)Desulfosporosinus:0.00047,
(Desulfitobacterium_dehalogenans__CP003348__Peptococcaceae:0.00026,
Desulfitobacterium_hafniense__CP001336__Peptococcaceae:0.00026
)Desulfitobacterium:0.00048
):0.00031,
Dehalobacter_restrictus__CP007033__Peptococcaceae:0.00160
)Other_Peptococcaceae:0.00108
):0.00023,
((((((((Dialister_invisus__ACIM02000001__Veillonellaceae:0.00109,
Dialister_micraerophilus__AFBB01000027__Veillonellaceae:0.00091
):0.00175,
Megasphaera_elsdenii__HE576794__Veillonellaceae:0.00172
):0.00036,
(Veillonella_atypica__AMEX01000023__Veillonellaceae:0.00016,
Veillonella_parvula__CP001820__Veillonellaceae:0.00015
):0.00139
)Veillonellales:0.00048,
((Mitsuokella_multacida__ABWK02000012__Selenomonadaceae:0.00090,
Selenomonas_flueggei__ACLA01000027__Selenomonadaceae:0.00155
):0.00122,
Megamonas_funiformis__ADMB01000073__Selenomonadaceae:0.00143
)Selenomonadales:0.00099
):0.00040,
((Acidaminococcus_fermentans__CP001859__Acidaminococcaceae:0.00245,
Succinispira_mobilis__AQZZ01000002__Acidaminococcaceae:0.00092
)Acidaminococcales:0.00078,
Thermosinus_carboxydivorans__AAWL01000016__Sporomusaceae:0.00161
):0.00024
):0.00015,
(Acetonema_longum__AFGF01000276__Sporomusaceae:0.00128,
Sporomusa_ovata__ASXP01000005__Sporomusaceae:0.00111
):0.00025
)Negativicutes:0.00153,
Sulfobacillus_acidophilus__CP003179__Unclassified_Clostridiales:0.00849
):0.00031,
(Heliobacterium_modesticaldum__CP000930__Heliobacteriaceae:0.00182,
Symbiobacterium_thermophilum__AP006840__Symbiobacteriaceae:0.00248
):0.00074
):0.00023
):0.00036,
((((((((((((((((Ruminococcus_lactaris__ABOU02000049__Ruminococcaceae:0.00045,
Ruminococcus_torques__AAVP02000010__Ruminococcaceae:0.00048
):0.00016,
Ruminococcus_gnavus__AAYG02000024__Ruminococcaceae:0.00058
):0.00030,
Coprococcus_comes__ABVR01000044__Lachnospiraceae:0.00071
):0.00017,
(Clostridium_scindens__ABFY02000053__Clostridiaceae:0.00107,
Dorea_formicigenerans__AAXA02000016__Lachnospiraceae:0.00054
):0.00028
):0.00015,
Clostridium_nexile__ABWO01000113__Clostridiaceae:0.00063
):0.00044,
(((Blautia_hydrogenotrophica__ACBZ01000179__Unclassified_Clostridiales:0.00061,
Blautia_obeum__AAVO02000010__Ruminococcaceae:0.00124
):0.00043,
Marvinbryantia_formatexigens__ACCL02000017__Lachnospiraceae:0.00157
):0.00026,
((Roseburia_intestinalis__ABYJ02000125__Lachnospiraceae:0.00059,
Shuttleworthia_satelles__ACIP02000001__Lachnospiraceae:0.00158
):0.00025,
Eubacterium_rectale__CP001107__Eubacteriaceae:0.00073
):0.00064
):0.00010
):0.00029,
Eubacterium_ventriosum__AAVL02000016__Eubacteriaceae:0.00117
):0.00017,
((((Bacteroides_pectinophilus__ABVQ01000036__Bacteroidaceae:0.00178,
Eubacterium_eligens__CP001104__Eubacteriaceae:0.00106
):0.00037,
Butyrivibrio_crossotus__ABWN01000011__Lachnospiraceae:0.00159
):0.00028,
(Butyrivibrio_proteoclasticus__CP001811__Lachnospiraceae:0.00236,
Coprococcus_eutactus__ABEY02000028__Lachnospiraceae:0.00130
):0.00034
):0.00023,
((Clostridium_asparagiforme__ACCJ01000521__Clostridiaceae:0.00043,
Clostridium_bolteae__ABCC02000039__Clostridiaceae:0.00040
):0.00062,
(Johnsonella_ignava__ACZL01000054__Lachnospiraceae:0.00310,
Lachnoanaerobaculum_saburreum__AEPW01000117__Lachnospiraceae:0.00117
):0.00086
):0.00028
):0.00019
):0.00020,
((Anaerostipes_caccae__ABAX03000023__Lachnospiraceae:0.00087,
Anaerostipes_hadrus__AMEY01000009__Lachnospiraceae:0.00082
):0.00080,
(Clostridium_methoxybenzovorans__ATXD01000010__Clostridiaceae:0.00013,
Clostridium_saccharolyticum__CP002109__Clostridiaceae:0.00015
):0.00085
):0.00015
):0.00035,
Clostridium_phytofermentans__CP000885__Clostridiaceae:0.00088
):0.00095,
Cellulosilyticum_lentocellum__CP002582__Lachnospiraceae:0.00197
):0.00157,
(((((((Anaerotruncus_colihominis__ABGD02000032__Ruminococcaceae:0.00193,
Ruminococcus_albus__CP002403__Ruminococcaceae:0.00124
):0.00026,
Clostridium_methylpentosum__ACEC01000059__Clostridiaceae:0.00143
):0.00017,
Eubacterium_siraeum__ABCA03000054__Eubacteriaceae:0.00191
):0.00030,
(Clostridium_leptum__ABCB02000017__Clostridiaceae:0.00087,
Clostridium_sporosphaeroides__ARTA01000005__Clostridiaceae:0.00110
):0.00104
):0.00032,
Ethanoligenens_harbinense__CP002400__Ruminococcaceae:0.00202
):0.00051,
((Flavonifractor_plautii__AGCK01000093__Unclassified_Clostridiales:0.00084,
Pseudoflavonifractor_capillosus__AAXG02000048__Unclassified_Clostridiales:0.00067
):0.00070,
Oscillibacter_valericigenes__AP012044__Oscillospiraceae:0.00095
):0.00103
):0.00161,
((((Acetivibrio_cellulolyticus__AEDB02000057__Ruminococcaceae:0.00072,
Clostridium_clariflavum__CP003065__Clostridiaceae:0.00029
):0.00027,
Clostridium_thermocellum__CP000568__Clostridiaceae:0.00046
):0.00024,
((Clostridium_cellulolyticum__CP001348__Clostridiaceae:0.00034,
Clostridium_papyrosolvens__ACXX02000011__Clostridiaceae:0.00015
):0.00020,
Clostridium_termitidis__AORV01000075__Clostridiaceae:0.00020
):0.00099
):0.00055,
Clostridium_stercorarium_subsp._stercorarium__CP004044__Clostridiaceae:0.00125
):0.00104
):0.00044
):0.00045,
((((((((((Anaerococcus_hydrogenalis__ABXA01000013__Unclassified_Clostridiales:0.00045,
Anaerococcus_vaginalis__ACXU01000001__Unclassified_Clostridiales:0.00021
):0.00109,
Anaerococcus_prevotii__CP001708__Unclassified_Clostridiales:0.00055
):0.00058,
Anaerococcus_lactolyticus__ABYO01000216__Unclassified_Clostridiales:0.00056
):0.00217,
Helcococcus_kunzii__AGEI01000004__Unclassified_Clostridiales:0.00184
):0.00067,
Parvimonas_micra__ABEE02000013__Unclassified_Clostridiales:0.00201
):0.00044,
((Peptoniphilus_duerdenii__AEEH01000005__Peptoniphilaceae:0.00079,
Peptoniphilus_indolicus__AGBB01000225__Peptoniphilaceae:0.00130
):0.00028,
Peptoniphilus_lacrimalis__ARKX01000007__Peptoniphilaceae:0.00114
):0.00137
):0.00082,
Clostridium_acidurici__CP003326__Clostridiaceae:0.00162
):0.00039,
((Acetobacterium_woodii__CP002987__Eubacteriaceae:0.00121,
Pseudoramibacter_alactolyticus__AEQN01000035__Eubacteriaceae:0.00173
):0.00116,
Anaerofustis_stercorihominis__ABIL02000005__Eubacteriaceae:0.00222
):0.00116
):0.00016,
(Anaerovorax_odorimutans__AUFC01000051__Unclassified_Clostridiales:0.00074,
Eubacterium_saphenum__ACON01000001__Eubacteriaceae:0.00168
):0.00119
):0.00030,
((((Paraclostridium_bifermentans__AVNC01000002__Clostridiaceae:0.00012,
Paeniclostridium_sordellii__APWR01000078__Clostridiaceae:0.00008
):0.00072,
(Peptostreptococcus_anaerobius__FJ410395__Peptostreptococcaceae:0.00029,
Peptostreptococcus_stomatis__ADGQ01000055__Peptostreptococcaceae:0.00018
)Peptostreptococcaceae:0.00073
):0.00076,
((Clostridium_sticklandii__FP565809__Clostridiaceae:0.00086,
Filifactor_alocis__CP002390__Peptostreptococcaceae:0.00255
):0.00075,
Eubacterium_acidaminophilum__CP007452__Eubacteriaceae:0.00123
):0.00015
):0.00048,
Alkaliphilus_oremlandii__CP000853__Clostridiaceae:0.00124
):0.00044
):0.00028
):0.00022,
((((((((Clostridium_acetobutylicum__CP000721__Clostridiaceae:0.00017,
Clostridium_butyricum__AQQF01000153__Clostridiaceae:0.00038
):0.00002,
Clostridium_saccharoperbutylacetonicum__CP004121__Clostridiaceae:0.00012
):0.00064,
Clostridium_perfringens__CP000246__Clostridiaceae:0.00053
):0.00107,
Clostridium_cellulovorans__CP002160__Clostridiaceae:0.00106
):0.00030,
(((Clostridium_kluyveri__AP009049__Clostridiaceae:0.00109,
Clostridium_ljungdahlii__CP001666__Clostridiaceae:0.00060
):0.00064,
Clostridium_tyrobutyricum__ARYO01000110__Clostridiaceae:0.00048
):0.00023,
Clostridium_carboxidivorans__ADEK01000065__Clostridiaceae:0.00041
):0.00031
):0.00025,
Clostridium_pasteurianum__ANZB01000017__Clostridiaceae:0.00184
):0.00019,
(Clostridium_haemolyticum__FJ498882__Clostridiaceae:0.00091,
Hathewaya_histolytica__AB013089__Clostridiaceae:0.00099
):0.00026
):0.00079,
Thermobrachium_celere__CAVN010000111__Clostridiaceae:0.00116
)Clostridiaceae:0.00080
)Clostridiales:0.00057,
((((((((Thermoanaerobacter_brockii_subsp._finnii__CP002466__Thermoanaerobacteraceae:0.00025,
Thermoanaerobacter_ethanolicus__AEYS01000014__Thermoanaerobacteraceae:0.00003
):0.00043,
Thermoanaerobacter_wiegelii__CP002991__Thermoanaerobacteraceae:0.00012
):0.00006,
Thermoanaerobacter_siderophilus__AJUD01000008__Thermoanaerobacteraceae:0.00010
):0.00038,
(Caldanaerobacter_subterraneus_subsp._tengcongensis__AE008691__Thermoanaerobacteraceae:0.00017,
Caldanaerobacter_subterraneus_subsp._pacificus__ABXP01000188__Thermoanaerobacteraceae:0.00056
):0.00096
):0.00019,
(Thermoanaerobacter_italicus__CP001936__Thermoanaerobacteraceae:0.00007,
Thermoanaerobacter_mathranii_subsp._mathranii__CP002032__Thermoanaerobacteraceae:0.00022
):0.00125
):0.00091,
Caldanaerobius_polysaccharolyticus__ATXZ01000014__Thermoanaerobacteraceae:0.00318
):0.00001,
Thermoanaerobacterium_thermosaccharolyticum__CP002171__Unclassified_Thermoanaerobacterales:0.00286
)Thermoanaerobacteraceae:0.00133,
Mahella_australiensis__CP002360__Unclassified_Thermoanaerobacterales:0.00292
)Thermoanaerobacterales:0.00054
):0.00029,
Peptococcus_niger__X68428__Peptococcaceae:0.00411
):0.00015
):0.00017,
((((Halanaerobium_praevalens__CP002175__Halanaerobiaceae:0.00036,
Halanaerobium_saccharolyticum_subsp._saccharolytic__CAUI01000017__Halanaerobiaceae:0.00039
):0.00227,
Halothermothrix_orenii__CP001098__Halanaerobiaceae:0.00166
)Halanaerobiaceae:0.00083,
(Halobacteroides_halobius__CP003359__Halobacteroidaceae:0.00213,
Orenia_marismortui__AQZS01000007__Halobacteroidaceae:0.00106
)Halobacteroidaceae:0.00165
)Halanaerobiales:0.00088,
Natranaerobius_thermophilus__CP001034__Natranaerobiaceae:0.00245
):0.00021
):0.00027,
(((Desulfotomaculum_acetoxidans__CP001720__Peptococcaceae:0.00137,
Desulfotomaculum_gibsoniae__CP003273__Peptococcaceae:0.00210
):0.00039,
Pelotomaculum_thermopropionicum__AP009389__Peptococcaceae:0.00175
):0.00020,
((Desulfotomaculum_carboxydivorans__CP002736__Peptococcaceae:0.00079,
Desulfotomaculum_ruminis__CP002780__Peptococcaceae:0.00073
):0.00014,
Desulfotomaculum_hydrothermale__CAOS01000003__Peptococcaceae:0.00052
):0.00100
)Other_Peptococcaceae__Desulfotomaculum_:0.00083
):0.00020,
((Syntrophothermus_lipocalidus__CP002048__Syntrophomonadaceae:0.00180,
Syntrophomonas_wolfei_subsp._wolfei__CP000448__Syntrophomonadaceae:0.00181
):0.00074,
Thermacetogenium_phaeum__CP003732__Thermoanaerobacteraceae:0.00273
):0.00032
):0.00024,
Carboxydothermus_hydrogenoformans__CP000141__Thermoanaerobacteraceae:0.00234
):0.00024,
(((((Caldicellulosiruptor_acetigenus__ATXO01000010__Unclassified_Thermoanaerobacterales:0.00044,
Caldicellulosiruptor_lactoaceticus__CP003001__Unclassified_Thermoanaerobacterales:0.00011
):0.00003,
Caldicellulosiruptor_kristjanssonii__CP002326__Unclassified_Thermoanaerobacterales:0.00010
):0.00015,
Caldicellulosiruptor_hydrothermalis__CP002219__Unclassified_Thermoanaerobacterales:0.00034
):0.00006,
((Caldicellulosiruptor_owensensis__CP002216__Unclassified_Thermoanaerobacterales:0.00039,
Caldicellulosiruptor_saccharolyticus__CP000679__Unclassified_Thermoanaerobacterales:0.00037
):0.00014,
Caldicellulosiruptor_kronotskyensis__CP002330__Unclassified_Thermoanaerobacterales:0.00023
):0.00008
):0.00318,
Thermosediminibacter_oceani__CP002131__Unclassified_Thermoanaerobacterales:0.00210
)Unclassified_Thermoanaerobacterales:0.00062
):0.00035,
Ammonifex_degensii__CP001785__Thermoanaerobacteraceae:0.00202
)Firmicutes_and_Tenericutes:0.00042,
((Dictyoglomus_thermophilum__Y15791__Dictyoglomaceae:0.00014,
Dictyoglomus_turgidum__CP001251__Dictyoglomaceae:0.00010
)Dictyoglomi:0.00391,
Thermodesulfobium_narugense__CP002690__Thermodesulfobiaceae:0.00415
):0.00060
):0.00011,
(Thermaerobacter_marianensis__CP002344__Unclassified_Clostridiales:0.00021,
Thermaerobacter_subterraneus__AENY02000002__Unclassified_Clostridiales:0.00018
):0.00269
):0.00045,
((((((((Chloroflexus_aggregans__CP001337__Chloroflexaceae:0.00068,
Chloroflexus_aurantiacus__CP000909__Chloroflexaceae:0.00077
):0.00127,
Oscillochloris_trichoides__ADVR01000147__Oscillochloridaceae:0.00208
):0.00167,
Herpetosiphon_aurantiacus__CP000875__Herpetosiphonaceae:0.00583
):0.00114,
Roseiflexus_castenholzii__CP000804__Roseiflexaceae:0.00309
):0.00256,
(Sphaerobacter_thermophilus__CP001824__Sphaerobacteraceae:0.00158,
Thermomicrobium_roseum__CP001276__Thermomicrobiaceae:0.00362
):0.00122
):0.00104,
Ktedonobacter_racemifer__ADVG01000001__Ktedonobacteraceae:0.00732
):0.00092,
(Anaerolinea_thermolimosa__AP012029__Anaerolineaceae:0.00313,
Caldilinea_aerophila__AP012337__Caldilineaceae:0.00237
):0.00126
)Chloroflexi:0.00051,
(Prochlorococcus_marinus_subsp._marinus__AE017126__Prochlorococcaceae:0.00376,
Prochlorothrix_hollandica__ANKN01000130__Prochlorotrichaceae:0.00145
)Cyanobacteria:0.00525
):0.00050
):0.00029
):0.00025,
(((((((((Fusobacterium_nucleatum_subsp._fusiforme__AKXI01000001__Fusobacteriaceae:0.00005,
Fusobacterium_nucleatum_subsp._vincentii__AABF01000001__Fusobacteriaceae:0.00005
):0.00006,
Fusobacterium_nucleatum_subsp._animalis__AFQD01000363__Fusobacteriaceae:0.00015
):0.00003,
Fusobacterium_nucleatum_subsp._nucleatum__AE009951__Fusobacteriaceae:0.00004
):0.00005,
Fusobacterium_nucleatum_subsp._polymorphum__AJ307974__Fusobacteriaceae:0.00006
):0.00013,
Fusobacterium_periodonticum__ACJY01000001__Fusobacteriaceae:0.00007
):0.00058,
(Fusobacterium_necrophorum_subsp._necrophorum__FJ410389__Fusobacteriaceae:0.00008,
Fusobacterium_necrophorum_subsp._funduliforme__AJSY01000040__Fusobacteriaceae:0.00004
):0.00110
):0.00103,
((((Ilyobacter_polytropus__AJ307975__Fusobacteriaceae:0.00016,
Ilyobacter_tartaricus__AJ307977__Fusobacteriaceae:0.00008
):0.00010,
Ilyobacter_insuetus__AJ307976__Fusobacteriaceae:0.00026
):0.00010,
Propionigenium_modestum__AJ307978__Fusobacteriaceae:0.00021
):0.00028,
Propionigenium_maris__AJ307979__Fusobacteriaceae:0.00045
):0.00059
)Fusobacteriaceae:0.00074,
(((Leptotrichia_buccalis__CP001685__Leptotrichiaceae:0.00034,
Leptotrichia_shahii__ARDD01000022__Leptotrichiaceae:0.00085
):0.00119,
Streptobacillus_moniliformis__CP001779__Leptotrichiaceae:0.00155
):0.00047,
Sebaldella_termitidis__CP001739__Leptotrichiaceae:0.00090
)Leptotrichiaceae:0.00146
)Fusobacteria:0.00390,
(((((Synergistes_jonesii__EU840723__Synergistaceae:0.00447,
Aminomonas_paucivorans__AEIV01000001__Synergistaceae:0.00068
):0.00030,
(Thermanaerovibrio_acidaminovorans__CP001818__Synergistaceae:0.00063,
Thermanaerovibrio_velox__AHGV01000001__Synergistaceae:0.00035
):0.00089
):0.00113,
(Aminobacterium_colombiense__CP001997__Synergistaceae:0.00174,
Dethiosulfovibrio_peptidovorans__ABTR02000001__Synergistaceae:0.00205
):0.00056
):0.00030,
Thermovirga_lienii__CP003096__Synergistaceae:0.00166
):0.00037,
(Acetomicrobium_hydrogeniformans__ACJX02000002__Bacteroidaceae:0.00046,
Acetomicrobium_mobile__CP003198__Bacteroidaceae:0.00046
):0.00171
)Synergistetes:0.00225
):0.00047
):0.00021,
((((((((Thermus_islandicus__ATXJ01000010__Thermaceae:0.00021,
Thermus_thermophilus__X12612__Thermaceae:0.00039
):0.00016,
Thermus_igniterrae__AQWU01000032__Thermaceae:0.00020
):0.00014,
Thermus_oshimai__ARDI01000027__Thermaceae:0.00039
):0.00076,
((Meiothermus_chliarophilus__AUQW01000035__Thermaceae:0.00064,
Meiothermus_timidus__ARDL01000016__Thermaceae:0.00044
):0.00119,
Meiothermus_ruber__CP001743__Thermaceae:0.00138
):0.00148
):0.00035,
Marinithermus_hydrothermalis__CP002630__Thermaceae:0.00098
):0.00041,
Oceanithermus_profundus__CP002361__Thermaceae:0.00121
)Thermales:0.00159,
((((((Deinococcus_deserti__CP001114__Deinococcaceae:0.00074,
Deinococcus_gobiensis__CP002191__Deinococcaceae:0.00089
):0.00026,
Deinococcus_geothermalis__CP000359__Deinococcaceae:0.00139
):0.00014,
Deinococcus_ficus__AUMV01000034__Deinococcaceae:0.00053
):0.00025,
Deinococcus_proteolyticus__CP002536__Deinococcaceae:0.00097
):0.00076,
Deinococcus_maricopensis__CP002454__Deinococcaceae:0.00076
):0.00048,
Deinococcus_peraridilitoris__CP003382__Deinococcaceae:0.00116
)Deinococcales:0.00259
):0.00049,
Truepera_radiovictrix__CP002049__Trueperaceae:0.00309
)Deinococcus-Thermus:0.00200
):0.00073,
(Coprothermobacter_platensis__ARJK01000003__Thermodesulfobiaceae:0.00098,
Coprothermobacter_proteolyticus__CP001145__Thermodesulfobiaceae:0.00077
):0.00492
):0.00039,
((((Aquifex_pyrophilus__Y15785__Aquificaceae:0.00174,
Thermocrinis_albus__CP001931__Aquificaceae:0.00069
)Aquificaceae:0.00144,
(Sulfurihydrogenibium_azorense__CP001229__Hydrogenothermaceae:0.00055,
Sulfurihydrogenibium_yellowstonense__ABZS01000010__Hydrogenothermaceae:0.00056
)Hydrogenothermaceae:0.00262
):0.00156,
(Desulfurobacterium_thermolithotrophum__CP002543__Desulfurobacteriaceae:0.00049,
Thermovibrio_ammonificans__CP002444__Desulfurobacteriaceae:0.00057
)Desulfurobacteriaceae:0.00163
)Aquificae:0.00123,
((Thermodesulfobacterium_hveragerdense__AUIT01000020__Thermodesulfobacteriaceae:0.00010,
Thermodesulfobacterium_thermophilum__ATXI01000006__Thermodesulfobacteriaceae:0.00013
):0.00137,
Thermodesulfatator_indicus__CP002683__Thermodesulfobacteriaceae:0.00120
)Thermodesulfobacteria:0.00178
):0.00039
):0.00083,
((((((Pseudothermotoga_lettingae__CP000812__Thermotogaceae:0.00040,
Thermotoga_profunda__AP014510__Thermotogaceae:0.00049
):0.00060,
Thermotoga_caldifontis__AP014509__Thermotogaceae:0.00039
):0.00033,
Pseudothermotoga_thermarum__AJ877022__Thermotogaceae:0.00032
):0.00054,
(((Thermotoga_naphthophila__CP001839__Thermotogaceae:0.00004,
Thermotoga_petrophila__CP000702__Thermotogaceae:0.00002
):0.00008,
Thermotoga_maritima__CP004077__Thermotogaceae:0.00004
):0.00009,
Thermotoga_neapolitana__CP000916__Thermotogaceae:0.00003
):0.00066
):0.00045,
(((Fervidobacterium_islandicum__Y15790__Fervidobacteraceae:0.00021,
Fervidobacterium_pennivorans__CP003260__Fervidobacteraceae:0.00008
):0.00034,
Fervidobacterium_nodosum__CP000771__Fervidobacteraceae:0.00056
):0.00096,
Thermosipho_melanesiensis__CP000716__Fervidobacteriaceae:0.00082
):0.00070
)Thermotogales:0.00066,
(Marinitoga_piezophila__CP003257__Petrotogaceae:0.00164,
Petrotoga_mobilis__CP000879__Petrotogaceae:0.00332
):0.00196
)Thermotogae:0.00101
)Bacteria:0.00590,
((((((((((((((((((((((((Halorubrum_californiense__AOJK01000040__Haloferacaceae:0.00023,
Halorubrum_tebenquichense__AOJD01000044__Haloferacaceae:0.00009
):0.00008,
Halorubrum_coriense__AOJL01000049__Haloferacaceae:0.00011
):0.00009,
Halorubrum_litoreum__AOJF01000018__Haloferacaceae:0.00008
):0.00027,
(Halorubrum_kocurii__AOJH01000060__Haloferacaceae:0.00016,
Halorubrum_lacusprofundi__CP001365__Haloferacaceae:0.00020
):0.00050
):0.00132,
Haloplanus_natans__ATYM01000002__Haloferacaceae:0.00108
):0.00029,
Haloquadratum_walsbyi__FR746099__Haloferacaceae:0.00224
):0.00028,
(((((Haloferax_mediterranei__CP001868__Haloferacaceae:0.00022,
Haloferax_mucosum__AOLN01000016__Haloferacaceae:0.00015
):0.00015,
Haloferax_denitrificans__AOLP01000013__Haloferacaceae:0.00005
):0.00002,
Haloferax_volcanii__AOHU01000104__Haloferacaceae:0.00004
):0.00017,
(Haloferax_elongans__AOLK01000021__Haloferacaceae:0.00003,
Haloferax_larsenii__AOLI01000013__Haloferacaceae:0.00006
):0.00013
):0.00097,
Halogeometricum_borinquense__CP001690__Haloferacaceae:0.00109
):0.00026
):0.00057,
Halogranum_salarium__ALJD01000016__Haloferacaceae:0.00109
)Haloferacales:0.00040,
Haladaptatus_paucihalophilus__AQXI01000001__Halobacteriaceae:0.00136
):0.00024,
(((((((Natrialba_asiatica__AOIO01000040__Natrialbaceae:0.00006,
Natrialba_taiwanensis__AOIL01000010__Natrialbaceae:0.00013
):0.00081,
(Natrialba_chahannaoensis__AOIN01000025__Natrialbaceae:0.00004,
Natrialba_magadii__CP001933__Natrialbaceae:0.00008
):0.00024
):0.00021,
(Natronococcus_amylolyticus__AOIB01000022__Natrialbaceae:0.00161,
Natronococcus_occultus__CP003929__Natrialbaceae:0.00036
):0.00030
):0.00014,
((Halobiforma_lacisalsi__AOLZ01000078__Natrialbaceae:0.00017,
Natronobacterium_gregoryi__CP003377__Natrialbaceae:0.00045
):0.00008,
Halobiforma_nitratireducens__AOMA01000171__Natrialbaceae:0.00010
):0.00020
):0.00016,
((Haloterrigena_salina__AOIS01000069__Natrialbaceae:0.00199,
Natrinema_pallidum__AOII01000107__Natrialbaceae:0.00052
):0.00015,
Natronorubrum_sulfidifaciens__AOHX01000046__Natrialbaceae:0.00142
):0.00099
):0.00041,
(Halovivax_asiaticus__AOIQ01000016__Natrialbaceae:0.00010,
Halovivax_ruber__CP003050__Natrialbaceae:0.00008
):0.00049
):0.00013,
Halostagnicola_larsenii__CP007055__Natrialbaceae:0.00082
)Natrialbales:0.00052
):0.00032,
Halalkalicoccus_jeotgali__CP002062__Halobacteriaceae:0.00095
):0.00028,
((Halococcus_hamelinensis__AJRK01000365__Halobacteriaceae:0.00035,
Halococcus_morrhuae__AOMC01000054__Halobacteriaceae:0.00048
):0.00021,
(Halococcus_saccharolyticus__AOMD01000030__Halobacteriaceae:0.00002,
Halococcus_salifodinae__AOME01000075__Halobacteriaceae:0.00007
):0.00046
):0.00094
):0.00026,
Halarchaeum_acidiphilum__BANO01000263__Halobacteriaceae:0.00184
):0.00018,
Halorhabdus_utahensis__CP001687__Halobacteriaceae:0.00148
):0.00009,
((Halomicrobium_katesii__AQZY01000004__Halobacteriaceae:0.00009,
Halomicrobium_mukohataei__CP001688__Halobacteriaceae:0.00015
):0.00121,
(Haloarcula_hispanica__CP002921__Halobacteriaceae:0.00009,
Haloarcula_japonica__AOLY01000039__Halobacteriaceae:0.00003
):0.00151
):0.00032
):0.00026,
Halosimplex_carlsbadense__AB072816__Halobacteriaceae:0.00131
)Halobacteria:0.00633,
((((((Methanocorpusculum_bavaricum__AUMX01000028__Methanocorpusculaceae:0.00012,
Methanocorpusculum_labreanum__CP000559__Methanocorpusculaceae:0.00008
):0.00263,
Methanospirillum_hungatei__CP000254__Methanospirillaceae:0.00183
):0.00048,
(Methanosphaerula_palustris__CP001338__Methanoregulaceae:0.00132,
Methanofollis_liminatans__AGCO01000001__Methanomicrobiaceae:0.00123
):0.00028
):0.00014,
(Methanoculleus_marisnigri__CP000562__Methanomicrobiaceae:0.00081,
Methanolacinia_petrolearia__CP002117__Methanomicrobiaceae:0.00197
):0.00030
)Methanomicrobiales:0.00312,
((((Methanosarcina_acetivorans__AE010299__Methanosarcinaceae:0.00144,
Methanomethylovorans_hollandica__CP003362__Methanosarcinaceae:0.00100
):0.00025,
Methanococcoides_burtonii__CP000300__Methanosarcinaceae:0.00108
):0.00047,
Methanosalsum_zhilinae__CP002101__Methanosarcinaceae:0.00118
):0.00039,
Methanohalobium_evestigatum__CP002069__Methanosarcinaceae:0.00155
)Methanosarcinales:0.00133
):0.00067,
Methanothrix_thermoacetophila__CP000477__Methanotrichaceae:0.00224
)Methanomicrobia:0.00091
):0.00169,
((Thermoplasma_acidophilum__AL445067__Thermoplasmataceae:0.00041,
Thermoplasma_volcanium__BA000011__Thermoplasmataceae:0.00023
)Thermoplasmataceae:0.00135,
Picrophilus_torridus__AE017261__Picrophilaceae:0.00163
)Thermoplasmata:0.00799
):0.00100,
(((Archaeoglobus_fulgidus__AE000782__Archaeoglobaceae:0.00076,
Archaeoglobus_veneficus__CP002588__Archaeoglobaceae:0.00057
):0.00034,
Ferroglobus_placidus__CP001899__Archaeoglobaceae:0.00031
):0.00027,
Archaeoglobus_profundus__CP001857__Archaeoglobaceae:0.00052
)Archaeoglobi:0.00184
):0.00138,
((((Methanococcus_aeolicus__CP000743__Methanococcaceae:0.00069,
Methanococcus_vannielii__CP000742__Methanococcaceae:0.00132
):0.00038,
Methanothermococcus_okinawensis__CP002792__Methanococcaceae:0.00012
)Methanococcaceae:0.00197,
Methanotorris_formicicus__AGJL01000032__Methanocaldococcaceae:0.00025
):0.00059,
(((Methanocaldococcus_jannaschii__L77117__Methanocaldococcaceae:0.00004,
Methanocaldococcus_vulcanius__CP001787__Methanocaldococcaceae:0.00058
):0.00005,
Methanocaldococcus_fervens__CP001696__Methanocaldococcaceae:0.00012
):0.00017,
Methanocaldococcus_infernus__CP002009__Methanocaldococcaceae:0.00057
)Methanocaldococcaceae:0.00036
)Methanococci:0.00149
):0.00043,
(((Methanobrevibacter_ruminantium__CP001719__Methanobacteriaceae:0.00108,
Methanobrevibacter_smithii__CP000678__Methanobacteriaceae:0.00078
):0.00097,
Methanosphaera_stadtmanae__CP000102__Methanobacteriaceae:0.00251
):0.00152,
(Methanothermobacter_marburgensis__X15364__Methanobacteriaceae:0.00029,
Methanothermobacter_thermautotrophicus__AE000666__Methanobacteriaceae:0.00018
):0.00080
)Methanobacteria:0.00399
):0.00062,
((((((Thermococcus_kodakarensis__AP006878__Thermococcaceae:0.00013,
Thermococcus_zilligii__AJLF01000002__Thermococcaceae:0.00025
):0.00013,
Thermococcus_gammatolerans__CP001398__Thermococcaceae:0.00003
):0.00028,
Thermococcus_celer__M67497__Thermococcaceae:0.00022
):0.00034,
Thermococcus_barophilus__CP002372__Thermococcaceae:0.00027
):0.00007,
(Thermococcus_litoralis__CP006670__Thermococcaceae:0.00005,
Thermococcus_sibiricus__CP001463__Thermococcaceae:0.00057
):0.00025
):0.00022,
(Pyrococcus_furiosus__AE009950__Thermococcaceae:0.00007,
Pyrococcus_horikoshii__BA000001__Thermococcaceae:0.00005
):0.00040
)Thermococci:0.00138
):0.00051,
Methanopyrus_kandleri__AE009439__Methanopyraceae:0.00207
)Euryarchaeota:0.00098,
(((((((Sulfolobus_acidocaldarius__U32320__Sulfolobaceae:0.00001,
Sulfolobus_solfataricus__M67495__Sulfolobaceae:0.00001
):0.00107,
Stygiolobus_azoricus__U32319__Sulfolobaceae:0.00061
):0.00019,
Sulfolobus_tokodaii__BA000023__Sulfolobaceae:0.00061
):0.00042,
((Acidianus_infernus__U32318__Sulfolobaceae:0.00071,
Metallosphaera_sedula__CP000682__Sulfolobaceae:0.00146
):0.00033,
Sulfolobus_shibatae__U32321__Sulfolobaceae:0.00129
):0.00017
)Sulfolobales:0.00208,
Caldisphaera_lagunensis__CP003378__Caldisphaeraceae:0.00293
):0.00062,
((((((Desulfurococcus_fermentans__CP003321__Desulfurococcaceae:0.00002,
Desulfurococcus_kamchatkensis__CP001140__Desulfurococcaceae:0.00005
):0.00041,
Thermosphaera_aggregans__CP001939__Desulfurococcaceae:0.00065
):0.00054,
(Staphylothermus_hellenicus__CP002051__Desulfurococcaceae:0.00012,
Staphylothermus_marinus__CP000575__Desulfurococcaceae:0.00007
):0.00052
):0.00044,
Hyperthermus_butylicus__CP000493__Pyrodictiaceae:0.00080
):0.00030,
Ignicoccus_hospitalis__CP000816__Desulfurococcaceae:0.00145
):0.00030,
Ignisphaera_aggregans__CP002098__Desulfurococcaceae:0.00157
)Desulfurococcales:0.00025
):0.00061,
(((((((Pyrobaculum_arsenaticum__CP000660__Thermoproteaceae:0.00008,
Pyrobaculum_oguniense__AB185843__Thermoproteaceae:0.00025
):0.00010,
Pyrobaculum_calidifontis__CP000561__Thermoproteaceae:0.00049
):0.00000,
(Pyrobaculum_islandicum__CP000504__Thermoproteaceae:0.00007,
Thermoproteus_neutrophilus__CP001014__Thermoproteaceae:0.00007
):0.00006
):0.00003,
Pyrobaculum_aerophilum__AE009441__Thermoproteaceae:0.00014
):0.00030,
Thermoproteus_tenax__FN869859__Thermoproteaceae:0.00053
):0.00073,
(Caldivirga_maquilingensis__CP000852__Thermoproteaceae:0.00179,
Vulcanisaeta_distributa__CP002100__Thermoproteaceae:0.00040
):0.00057
):0.00102,
Thermofilum_pendens__X14835__Thermofilaceae:0.00166
)Thermoproteales:0.00064
)Crenarchaeota:0.00119
)Archaea:0.00590
);
